# Supplementary material for: Genome-wide bidirectional CRISPR screens identify mucins as host factors modulating SARS-CoV-2 infection
Source: Nat Genet. 2022 Jul 25;54(8):1078–89. doi: 10.1038/s41588-022-01131-x (PMC9355872; doi:10.1038/s41588-022-01131-x)
Supplement: Supplementary file 3 — T1: LOF-enriched screen analysis. T2: GOF-depleted screen analysis. T3: GOF-enriched screen analysis. T4: Guide Sequences (GOF). T5: Guide Sequences (LOF). T6: Knockout efficiencies of cell lines used in this study. T7: P-values for all studies. [file 41588_2022_1131_MOESM3_ESM.xlsx]

## Sheet: Supplementary Table 1
id	pos|score	pos|fdr	pos|rank	pos|lfc (median of all guides and replicates)
ACE2	1.8335e-28	0.000309	1	1.3855
AP1G1	6.0953e-28	0.000309	2	1.6677
CHUK	2.5117e-19	0.000309	3	1.0475
TMPRSS2	8.2288e-16	0.000309	4	0.74908
ROCK1	1.2085e-12	0.000309	5	0.84357
KMT2C	6.0371e-12	0.000309	6	0.69537
AP1M2	9.864e-12	0.000309	7	0.73817
AP1B1	9.4293e-11	0.000309	8	1.0521
IRF6	2.5689e-10	0.000309	9	0.86809
RIPK4	2.499e-09	0.000309	10	0.74268
CDH1	2.654e-09	0.000309	11	-0.14479
RREB1	6.7137e-09	0.000309	12	0.81618
DSG4	1.3603e-08	0.000309	13	0.68713
STK26	2.4245e-08	0.000309	14	0.58985
PTEN	3.4677e-08	0.000309	15	0.5466
DYRK1A	1.1514e-07	0.002038	16	0.61184
KDF1	1.3336e-07	0.002866	17	0.53578
C15orf54	1.4705e-07	0.002866	18	0.58563
TAOK2	3.2044e-07	0.003713	19	0.51089
ST14	4.2292e-07	0.00495	20	0.45936
PAWR	7.0038e-07	0.007426	21	0.44023
CENPB	7.3716e-07	0.007533	22	0.35722
ATP8B1	8.2846e-07	0.007723	23	0.41079
IFNAR1	8.3025e-07	0.007723	24	0.44936
SGK223	1.0743e-06	0.009901	25	0.52875
ARIH2	1.1161e-06	0.010084	26	0.58954
SAV1	1.2362e-06	0.010785	27	0.76778
TAOK1	1.3325e-06	0.011096	28	0.38393
HEATR5B	1.5355e-06	0.011603	29	0.50949
TMOD3	1.556e-06	0.011603	30	0.51728
CHD9	1.6502e-06	0.011603	31	0.37943
STAT1	1.7341e-06	0.011701	32	0.4786
ELAVL2	2.1593e-06	0.013246	33	0.61857
ARID2	2.2596e-06	0.013246	34	0.55076
KIF13B	2.3116e-06	0.013246	35	0.44988
STAT2	2.3226e-06	0.013246	36	-0.041788
IRF9	2.5409e-06	0.0142	37	0.041925
KLF5	2.702e-06	0.01461	38	0.41881
INADL	2.7347e-06	0.01461	39	0.37131
MCTS1	2.7674e-06	0.01461	40	0.43794
NUPR1	3.5386e-06	0.018339	41	0.63231
AAGAB	3.5496e-06	0.018339	42	0.62943
IFNAR2	3.6446e-06	0.018339	43	0.2248
HNRNPA2B1	3.932e-06	0.019802	44	0.43431
AKAP13	3.9364e-06	0.019802	45	0.42958
RASA2	4.8383e-06	0.021968	46	0.49735
DGAT2	4.8701e-06	0.021968	47	0.39434
SETDB1	6.4859e-06	0.026571	48	0.4865
SFMBT1	7.5827e-06	0.030198	49	0.44832
UTY	7.8993e-06	0.030771	50	0.37319
XPNPEP1	8.9619e-06	0.033606	51	0.09789
GNA13	9.2748e-06	0.034093	52	0.43966
ING2	1.0667e-05	0.036395	53	0.54882
HYPM	1.1585e-05	0.038974	54	0.29816
OVOL2	1.2735e-05	0.041637	55	0.39452
NCAM2	1.3563e-05	0.042762	56	0.36871
KIAA1328	1.3594e-05	0.042762	57	0.37371
TMEM2	1.4393e-05	0.044554	58	0.50552
ZBTB7B	1.59e-05	0.047963	59	0.37248
TPT1	1.5998e-05	0.047963	60	-0.41354
HSF2	1.9397e-05	0.054535	61	0.46529
TMC5	2.0157e-05	0.055713	62	0.56479
ELF3	2.0615e-05	0.055979	63	0.59586
PRICKLE3	2.0714e-05	0.055979	64	0.40921
CCDC168	2.2763e-05	0.060531	65	0.52914
ZNF747	2.5828e-05	0.067487	66	0.38657
B2M	2.5891e-05	0.067487	67	-0.12726
ZNF44	2.6995e-05	0.068948	68	0.46936
RIMS2	2.758e-05	0.069519	69	0.40258
GPR26	3.0231e-05	0.075791	70	0.5311
ABCC1	3.2141e-05	0.079276	71	0.37478
KDM6A	3.2426e-05	0.079276	72	0.53278
ZNF780B	3.3772e-05	0.081416	73	0.39531
CALB1	3.5309e-05	0.084422	74	0.29508
HNMT	3.6325e-05	0.085657	75	0.35029
CREB3L4	3.8325e-05	0.088411	76	0.33405
C7orf66	3.8793e-05	0.088411	77	0.2436
ING1	4.2829e-05	0.094245	78	0.56079
MNDA	4.3438e-05	0.094245	79	0.3554
LMBR1	4.6684e-05	0.097204	80	0.4846
PRKX	4.808e-05	0.097204	81	0.3722
GATA6	4.8523e-05	0.097204	82	0.233
OR52E2	4.8615e-05	0.097204	83	0.37959
CUL5	4.9134e-05	0.097204	84	0.51012
DMWD	5.5296e-05	0.10635	85	0.22888
MAGIX	5.535e-05	0.10635	86	0.38554
PHLDA1	5.6155e-05	0.106829	87	0.18579
SMYD4	5.6958e-05	0.108188	88	0.24835
TNFRSF19	5.8699e-05	0.109956	89	0.47343
ZNF845	6.189e-05	0.112193	90	0.36288
STX16	6.2088e-05	0.112193	91	0.1087
OR6C75	6.2998e-05	0.112264	92	0.43117
DSP	6.3807e-05	0.112755	93	0.26751
RIC8A	6.5854e-05	0.11532	94	0.37336
TMED3	6.7235e-05	0.115873	95	0.38248
PBRM1	6.8272e-05	0.116617	96	0.19556
PLXNC1	7.0487e-05	0.118662	97	0.36204
SOX13	7.0693e-05	0.118662	98	0.49442
C17orf112	7.7017e-05	0.12886	99	0.25656
CX3CL1	7.767e-05	0.12886	100	0.21915
TDRP	7.9595e-05	0.130299	101	0.35377
ITPKC	8.0115e-05	0.130299	102	0.35133
ASB7	8.5499e-05	0.138376	103	0.31551
PCCA	9.0575e-05	0.144358	104	0.42464
TBC1D10B	9.1425e-05	0.144358	105	0.253
LIF	9.4403e-05	0.145744	106	0.46704
RNASE12	9.4908e-05	0.145744	107	0.27554
KCNE2	9.5237e-05	0.145744	108	0.2524
MORC2	9.6751e-05	0.1464	109	0.45354
DHRS4L1	9.8011e-05	0.147214	110	0.15312
RLTPR	0.00010086	0.147214	111	0.31883
MS4A2	0.0001015	0.147214	112	0.32072
JCHAIN	0.00010182	0.147214	113	0.33028
ALPK1	0.00010332	0.147214	114	0.35516
MAPK3	0.00010372	0.147214	115	0.39491
DPH6	0.00010395	0.147214	116	0.24134
PHKB	0.00011061	0.155296	117	0.35456
DIP2A	0.0001148	0.156833	118	0.016825
ZFYVE28	0.00011499	0.156833	119	0.30041
LUZP4	0.00011568	0.156833	120	0.38771
PRY	0.00011587	0.147214	121	0.11699
OR5AP2	0.00011927	0.159095	122	0.25611
RBKS	0.00011955	0.159095	123	0.52558
ZDHHC15	0.00012318	0.162541	124	0.32109
MYOZ2	0.00012416	0.162541	125	0.35862
NF2	0.00012787	0.166173	126	0.45243
LDLR	0.00012945	0.167505	127	-0.004322
GNAI1	0.00013436	0.17262	128	0.33875
RHOA	0.00013457	0.17262	129	0.37191
GBX2	0.00013756	0.174763	130	0.27544
OR4D5	0.00013992	0.174763	131	0.32436
FGF14	0.00014247	0.174763	132	0.33313
JMJD7-PLA2G4B	0.00014359	0.174763	133	0.36017
LIMK2	0.00014371	0.174763	134	0.41585
KLHL14	0.0001452	0.174763	135	-0.093812
SH3BP5	0.0001456	0.174763	136	0.27615
PLN	0.00014594	0.174763	137	0.3204
TMCO2	0.00014655	0.174763	138	0.5328
PIBF1	0.00014989	0.176146	139	0.54996
PDGFC	0.00015079	0.176146	140	0.42517
KLF3	0.00015633	0.179235	141	0.22191
B3GALT5	0.00015754	0.179235	142	0.51795
CCDC73	0.00015842	0.179235	143	0.5401
DUSP4	0.00016047	0.179235	144	0.43323
OR2T6	0.00016509	0.18135	145	0.37191
FAM83H	0.00016612	0.179235	146	0.10804
CCDC132	0.00017039	0.1837	147	0.36383
TNFRSF10B	0.00017065	0.1837	148	0.39718
MAGED1	0.00017285	0.184455	149	0.35872
GDPGP1	0.00017665	0.186381	150	0.42151
HYAL3	0.0001793	0.187305	151	0.3454
ROCK2	0.00018734	0.191408	152	0.32297
HOOK3	0.00018745	0.191408	153	0.355
INSC	0.00018815	0.191408	154	0.3823
FIZ1	0.00020516	0.205858	155	0.35486
PCDHA6	0.00020784	0.207196	156	0.34096
CC2D2A	0.00021247	0.211108	157	0.26529
TNFSF14	0.00021431	0.211108	158	0.37351
TMEM27	0.00021522	0.211108	159	0.38095
MYOCD	0.00022233	0.215762	160	0.32744
TBX22	0.00022365	0.215787	161	0.30484
XKRY	0.0002246	0.215787	162	0.30947
ZNF570	0.00022764	0.21648	163	0.083303
UIMC1	0.00023013	0.21648	164	0.24696
GLB1L2	0.00023731	0.21648	165	-0.18478
MTDH	0.0002392	0.216793	166	0.3652
ZNF430	0.0002396	0.216793	167	0.23371
TAT	0.00023987	0.216793	168	0.37651
TXK	0.0002408	0.216793	169	0.074793
C2orf15	0.0002441	0.216793	170	0.60119
MAGED2	0.00024538	0.216793	171	0.30998
JAK1	0.0002462	0.216793	172	0.24128
HTR3B	0.00024631	0.216793	173	0.35999
CDY1	0.00024775	0.216793	174	0.36832
ADGRL2	0.0002483	0.216793	175	0.11911
TAS2R16	0.00024838	0.216793	176	0.055546
OR14C36	0.00024872	0.216793	177	0.26736
HADHB	0.00025393	0.219162	178	0.39861
LGR4	0.00025626	0.219162	179	0.23733
LOXL2	0.00025687	0.219162	180	0.29754
MED12	0.00025888	0.219508	181	-0.50032
TMEM51	0.00026109	0.219508	182	0.41704
PHOSPHO2	0.00026327	0.219508	183	0.41429
SIAH1	0.00026347	0.219508	184	0.33721
EHF	0.0002653	0.219978	185	0.48653
GNAQ	0.00027469	0.225537	186	0.27534
PDCD10	0.00027652	0.225537	187	0.47534
MTFR1	0.00028336	0.227957	188	0.30301
SPANXN4	0.00028392	0.227957	189	0.27269
RNF41	0.00028883	0.231118	190	0.34232
TMEM189-UBE2V1	0.00029304	0.232544	191	0.18538
GOLGA6L2	0.00031283	0.242498	192	0.36006
PIN4	0.00031958	0.244873	193	0.32223
FBN3	0.00031995	0.244873	194	0.39847
SPINK7	0.00032521	0.234366	195	0.019466
POFUT2	0.00033016	0.249579	196	0.31697
SERGEF	0.00033345	0.249579	197	0.16031
FTSJ2	0.00033365	0.249579	198	-0.31942
CREBBP	0.00033459	0.249579	199	0.47568
BCLAF1	0.00033653	0.249963	200	0.085635
MPZL2	0.00033909	0.250037	201	0.10801
PPP2R1B	0.00033992	0.250037	202	0.38464
ADH6	0.00034527	0.252257	203	0.24909
ZFP2	0.00034801	0.252765	204	0.3005
HBB	0.00035259	0.253336	205	0.31129
DCK	0.00035299	0.253336	206	0.49231
MAP2K6	0.00035869	0.255974	207	0.26493
LATS2	0.00036273	0.256842	208	0.30303
RAB38	0.00036427	0.256842	209	0.36507
RNF152	0.0003678	0.256842	210	0.34576
ZNF558	0.0003679	0.256842	211	0.30559
RSPO3	0.00037029	0.257031	212	0.38215
EIF4G2	0.00037766	0.259821	213	0.43822
SPPL3	0.00037971	0.259821	214	0.37371
ARHGDIA	0.00038096	0.259821	215	0.49028
TAS2R39	0.00038177	0.259821	216	0.37867
LACTB	0.00038829	0.262535	217	0.23379
HMGN2	0.00039156	0.262738	218	0.4246
C10orf131	0.00039793	0.265594	219	0.084527
TMEM189	0.00040374	0.268063	220	0.34187
ZNF284	0.00040435	0.268063	221	0.28097
PKD1L3	0.00041076	0.270781	222	0.25751
ZFP82	0.00041427	0.270781	223	0.46955
USP31	0.00041493	0.270781	224	0.15154
ADAM32	0.00042047	0.272956	225	0.36976
DDX60L	0.00042444	0.273847	226	0.26968
CSNK2A3	0.00043413	0.274202	227	0.047926
PLEKHJ1	0.00043625	0.274202	228	0.23625
PUS10	0.00043638	0.274202	229	0.3933
EBP	0.00043909	0.274202	230	0.35257
TRIM24	0.00044054	0.274202	231	0.37708
NANOS1	0.00044173	0.274202	232	0.095695
OR2W5	0.00045153	0.278681	233	0.33887
CTSB	0.00045709	0.280048	234	0.42676
TMEM241	0.00045723	0.280048	235	0.40139
DDX11	0.00046167	0.274202	236	0.1094
RBMY1J	0.00046258	0.281741	237	0.42106
BRPF3	0.00047552	0.288144	238	0.38792
INTU	0.00047755	0.288222	239	0.29676
NPPB	0.00049896	0.295354	240	0.44907
LALBA	0.00049968	0.295354	241	0.34454
FAM26D	0.00050101	0.295354	242	0.34901
SLC5A3	0.00050759	0.295354	243	0.43499
ZNF28	0.00050912	0.295354	244	0.3455
CD244	0.00050941	0.295354	245	0.37597
CST8	0.00051205	0.295354	246	0.31739
OR51A2	0.00051425	0.295354	247	0.2975
PKDREJ	0.00051466	0.295354	248	0.28231
LOC100134391	0.0005164	0.295354	249	0.23594
TMEM170A	0.00051868	0.295354	250	0.21073
ITIH6	0.00052047	0.295354	251	0.25135
ZNF160	0.0005229	0.295354	252	0.19269
TIGD7	0.00052451	0.295354	253	0.40781
OR51I1	0.00052641	0.295354	254	0.4135
DMRT2	0.0005282	0.295354	255	0.30843
PDE3B	0.00052842	0.295354	256	0.32714
ANKRD62	0.00053336	0.296435	257	0.24185
TRO	0.00054083	0.297313	258	0.37362
STX11	0.00054191	0.297313	259	0.24595
DHX8	0.00054357	0.297313	260	-0.88382
IL1RL1	0.00054586	0.297313	261	0.34866
HTT	0.00055559	0.299758	262	0.36578
C9orf152	0.0005593	0.299758	263	0.30656
ADGRL3	0.0005608	0.299758	264	0.42523
MTMR3	0.00056123	0.299758	265	0.27563
MAGEC1	0.00057115	0.299758	266	0.20886
HDHD1	0.00057288	0.299758	267	0.21544
PRM3	0.00057581	0.299758	268	0.31652
TRIM49B	0.00057616	0.299758	269	0.284
AXIN1	0.00057858	0.299758	270	0.37249
MTRNR2L10	0.00057904	0.299758	271	0.42795
NR1I2	0.00058054	0.299758	272	0.27154
GREM1	0.00058664	0.300242	273	0.43375
PLEKHF1	0.00058898	0.300242	274	0.43439
FPGT-TNNI3K	0.00059163	0.300242	275	0.41242
SFRP1	0.00059164	0.300242	276	0.43177
GDF10	0.00059317	0.299758	277	0.0012374
TDRD12	0.00059533	0.300242	278	0.074599
RC3H1	0.00059549	0.300242	279	0.3472
APOBEC3F	0.00059856	0.300242	280	0.27231
ZNF599	0.00059961	0.300242	281	0.20833
EDNRA	0.0006046	0.301455	282	0.36318
IL18RAP	0.00060758	0.301876	283	0.16609
RNF26	0.00061638	0.303544	284	0.2851
LAMA3	0.00061764	0.303544	285	0.1801
CEP83	0.00061929	0.303544	286	0.2225
SPATA6	0.0006211	0.303544	287	0.25373
CCPG1	0.0006253	0.304139	288	0.37479
USP27X	0.00062881	0.304353	289	0.23514
PRSS8	0.00063668	0.306676	290	0.28229
CCDC170	0.00064151	0.307897	291	0.41386
ARAP2	0.00064811	0.309612	292	0.29212
ZNF107	0.00065599	0.309612	293	0.36143
C1orf174	0.00065604	0.309612	294	0.35206
WDR13	0.00066378	0.309612	295	0.17773
TBC1D25	0.00066498	0.309612	296	0.37175
HGFAC	0.00066564	0.309612	297	0.26903
EID2	0.00066603	0.309612	298	0.51537
RAB40C	0.00066673	0.309612	299	0.33301
CKLF	0.00066733	0.309612	300	0.37529
DENR	0.00067386	0.309641	301	0.1282
VN1R1	0.00067482	0.309641	302	0.31258
NUB1	0.00067527	0.309641	303	0.26301
RB1	0.00067778	0.309641	304	0.26605
SGCZ	0.00068833	0.31092	305	0.2928
ZNF519	0.00068862	0.31092	306	0.25009
SNX20	0.00069068	0.31092	307	0.19599
FABP2	0.00069537	0.312025	308	0.3863
TPMT	0.00070465	0.314372	309	0.37937
USP9Y	0.00070547	0.314372	310	0.24942
MNT	0.00070791	0.309988	311	0.21098
RNF215	0.00072594	0.318818	312	0.3472
CDY1B	0.00072708	0.318818	313	0.26825
SOCS3	0.00072858	0.318818	314	0.4035
SMO	0.00073036	0.318818	315	0.51028
PRRT2	0.00073124	0.318818	316	0.30655
ORAI3	0.00073241	0.318818	317	0.35196
UFM1	0.00073262	0.318818	318	-0.098881
TRIM51	0.00073565	0.319353	319	0.37975
PCSK1N	0.00073936	0.319746	320	0.32305
EPHX2	0.00074632	0.321613	321	0.10574
CLEC2B	0.00075636	0.324296	322	0.31374
ITGAD	0.0007667	0.328031	323	0.38445
TBX18	0.0007753	0.32806	324	0.11706
ULK2	0.00077802	0.32806	325	0.44429
HYDIN	0.00077981	0.32806	326	0.23493
PRDX1	0.00078075	0.32806	327	0.41365
A2M	0.0007832	0.32806	328	0.26698
MAGEA10	0.00078373	0.32806	329	0.22941
TNP1	0.00078439	0.32806	330	0.38057
SPAG17	0.00078728	0.32806	331	0.17593
PPEF1	0.00079431	0.329919	332	0.32986
SERPINB4	0.00079747	0.329919	333	0.24353
ADRA1A	0.00080734	0.332582	334	0.24199
ZFY	0.00080734	0.332582	335	0.4848
RNF7	0.00081666	0.334445	336	0.44576
HS3ST6	0.00083305	0.337726	337	0.24172
HSD17B13	0.00083355	0.337726	338	0.11077
RHOF	0.000834	0.337726	339	0.22661
OR2V1	0.00085406	0.34501	340	-0.039623
APOBEC3B	0.0008654	0.347269	341	0.33846
SERF2	0.00086622	0.347269	342	0.33211
FASTKD3	0.00086811	0.347269	343	0.24761
SLC16A13	0.00088518	0.350745	344	0.22597
ADORA2A	0.00088554	0.350745	345	0.077634
EXPH5	0.00088993	0.350745	346	0.34343
RBBP9	0.00089591	0.350745	347	0.33845
EPHB4	0.00089662	0.350745	348	0.36942
WEE2	0.0008986	0.350745	349	0.2413
AUNIP	0.00090162	0.350745	350	0.47953
ID3	0.00090419	0.350745	351	0.33627
POSTN	0.00090517	0.350745	352	0.34762
MAOB	0.00090795	0.350745	353	0.14722
LUZP1	0.00090805	0.350745	354	0.23244
SOCS4	0.00091618	0.350745	355	0.3593
C2CD4B	0.00092018	0.350745	356	0.20083
FAM126A	0.00092106	0.350745	357	0.26776
IL16	0.00092359	0.350745	358	0.33218
SENP1	0.0009244	0.350745	359	0.28689
ZNF749	0.00092484	0.350745	360	0.16728
SBK1	0.00093256	0.352757	361	0.2224
HIP1	0.00093709	0.353504	362	0.37566
ANKRD30B	0.00094962	0.354644	363	0.27223
IQSEC2	0.00095261	0.354644	364	0.35162
OTOR	0.0009528	0.354644	365	0.24865
CTSO	0.0009546	0.354644	366	0.31202
OR52N4	0.00095525	0.354644	367	0.43244
DESI1	0.00095705	0.354644	368	0.27969
LDAH	0.00096073	0.354644	369	0.18738
TLR6	0.00096295	0.354644	370	0.18484
SEMA6B	0.00096482	0.354644	371	0.40359
OR51A4	0.00096605	0.354644	372	0.31147
CLDN23	0.00097147	0.355604	373	0.2869
HSPA6	0.00097417	0.355604	374	0.46647
MIOX	0.00097886	0.356475	375	0.22772
ANAPC15	0.00099129	0.359837	376	0.30009
MACROD2	0.00099679	0.360492	377	0.21725
KIAA1841	0.0010025	0.360492	378	0.10905
C1GALT1	0.0010084	0.360492	379	0.051711
AFAP1	0.0010093	0.360492	380	0.038369
FARP1	0.0010209	0.36292	381	0.23569
EBPL	0.0010224	0.36292	382	0.28403
C7orf76	0.0010296	0.363805	383	0.24857
ADAMTS15	0.0010355	0.363805	384	0.21333
SLC5A2	0.0010372	0.363805	385	0.40726
MAGEB4	0.0010427	0.363805	386	0.41049
TECR	0.0010433	0.363805	387	0.36284
MKRN1	0.0010475	0.363805	388	0.26618
BRE	0.001049	0.363805	389	0.32861
ACOT9	0.0010538	0.363805	390	0.22113
NEDD9	0.0010586	0.363805	391	0.3428
PON2	0.0010605	0.363805	392	0.39931
S100A8	0.001061	0.363805	393	-0.15064
CT45A7	0.001063	0.363805	394	-0.0063954
CHML	0.0010635	0.363805	395	0.14551
STX19	0.001067	0.364359	396	0.38067
PTPRH	0.0010736	0.360492	397	0.37458
PDGFRL	0.001074	0.365481	398	0.27518
EML5	0.001077	0.365507	399	0.24158
TNFRSF13B	0.0010811	0.365633	400	0.25458
VGF	0.0010853	0.366324	401	0.3075
FANCB	0.0011029	0.369503	402	0.071246
FSHB	0.001104	0.369503	403	0.18508
FAM120C	0.0011043	0.369503	404	0.25699
ARHGEF12	0.0011097	0.369803	405	0.16892
ELAC1	0.001111	0.369803	406	0.43411
GPR18	0.0011196	0.370044	407	0.3959
PCTP	0.0011219	0.370044	408	0.16827
ZNF729	0.0011348	0.370044	409	0.28382
LYRM1	0.0011394	0.370044	410	0.24549
DOK6	0.0011432	0.370044	411	0.20968
FZD3	0.0011441	0.370044	412	0.28032
LAMB2	0.0011476	0.370044	413	0.28751
CTLA4	0.0011508	0.370044	414	0.28564
TEX15	0.001158	0.370044	415	0.17492
MIER3	0.0011583	0.370044	416	0.19587
TLE2	0.0011596	0.370044	417	0.12047
KCND1	0.0011598	0.370044	418	0.17671
CALHM2	0.001162	0.370044	419	0.2151
TRMT10A	0.001164	0.370044	420	0.38757
NCK1	0.0011645	0.370044	421	0.09453
LRRC69	0.0011722	0.370044	422	0.45769
TRAT1	0.0011742	0.370044	423	0.44006
ABCG2	0.0011772	0.370044	424	0.24175
CHRNA9	0.0011789	0.370044	425	0.18528
PDLIM2	0.0011818	0.370044	426	0.22999
RABEP1	0.001182	0.370044	427	0.23627
WWP1	0.0011835	0.370044	428	0.2716
DCUN1D3	0.001187	0.370044	429	0.33528
FLJ44635	0.0011873	0.370044	430	0.23639
C1orf168	0.0011896	0.370044	431	0.22539
SCML2	0.0012007	0.371466	432	0.22223
C7orf33	0.0012024	0.371466	433	0.29919
KMT2D	0.0012049	0.371466	434	0.22033
CX3CR1	0.0012101	0.371466	435	0.26231
TAS2R4	0.0012104	0.371466	436	0.2838
LCN12	0.0012142	0.371466	437	0.20331
CCDC144A	0.0012193	0.371466	438	0.3244
LOC100130705	0.0012206	0.371466	439	0.2002
OR2B11	0.001221	0.371466	440	0.16911
ATXN3L	0.0012244	0.371544	441	0.29048
FABP7	0.0012296	0.370044	442	0.39613
OR5M11	0.0012314	0.37179	443	0.23526
BRD7	0.0012366	0.37179	444	0.31589
SERTAD2	0.0012385	0.37179	445	0.27223
TANK	0.0012394	0.37179	446	0.40159
CYP4F22	0.0012457	0.37179	447	0.28704
NRG1	0.0012469	0.37179	448	0.46343
IRAK1	0.0012482	0.37179	449	0.24392
FSTL4	0.0012489	0.37179	450	0.44054
SLC6A3	0.0012505	0.37179	451	0.26107
RAD51D	0.0012571	0.370044	452	-0.61033
PLA2G3	0.0012574	0.372934	453	0.10862
ADAM7	0.0012632	0.373659	454	0.27223
PPBP	0.0012842	0.377408	455	0.29364
ADAD1	0.0012867	0.377408	456	0.22361
GCSAM	0.0012926	0.377408	457	0.26851
LCP1	0.0012931	0.377408	458	0.37233
C4orf19	0.001295	0.377408	459	0.27432
TRPV1	0.001296	0.377408	460	0.2082
PSMD10	0.0013109	0.379751	461	0.29779
C8orf48	0.0013116	0.379751	462	0.20397
ZNF616	0.0013193	0.379751	463	0.20226
CUL4A	0.0013196	0.379751	464	0.23916
MYCBP2	0.0013276	0.379751	465	0.44195
TXLNG	0.0013303	0.379751	466	0.24258
NLRP11	0.001332	0.379751	467	0.26894
ZNF596	0.0013334	0.379751	468	0.43059
PTPN12	0.0013351	0.379751	469	0.18451
RTN1	0.0013375	0.379751	470	0.10771
NFKB1	0.0013393	0.379751	471	0.22042
LILRA1	0.0013533	0.381084	472	0.20456
C7orf62	0.0013534	0.381084	473	0.22157
PPP1R36	0.0013556	0.381084	474	0.13686
MYZAP	0.0013576	0.381084	475	0.31784
CST3	0.0013633	0.3821	476	0.24678
GAPVD1	0.0013708	0.382787	477	0.33675
TFAP4	0.0013721	0.382787	478	0.24917
OR11L1	0.0013752	0.382821	479	0.26252
EPHB2	0.0013782	0.382821	480	0.18349
CHURC1	0.0013883	0.384451	481	0.090436
SUPT20HL2	0.0013934	0.384495	482	0.41446
MAPK8IP1	0.0014062	0.386597	483	0.1456
KRCC1	0.0014171	0.387074	484	0.28749
FAM120B	0.0014195	0.387074	485	0.40119
PIM2	0.0014261	0.387074	486	0.23545
GPD1	0.0014273	0.387074	487	0.43754
HSD11B1	0.0014288	0.387074	488	0.24802
FOXR2	0.0014304	0.387074	489	0.40086
PNPLA4	0.0014356	0.387293	490	0.32032
KIAA1919	0.001448	0.387361	491	0.087577
SLC7A9	0.0014508	0.381084	492	0.054019
RRAGB	0.0014527	0.387361	493	0.36989
PRODH2	0.0014536	0.387361	494	0.33556
CDKN3	0.0014549	0.387361	495	0.31367
RAB11FIP1	0.0014838	0.392287	496	0.14661
ZNF490	0.0014881	0.392472	497	0.4375
HIRIP3	0.0014886	0.384451	498	0.42696
SCARA5	0.0014921	0.392637	499	0.26585
PTTG1IP	0.0014971	0.39288	500	0.29514
SERPIND1	0.0015072	0.393467	501	0.22464
OR2D2	0.0015092	0.393467	502	0.34182
DYNC1LI1	0.0015183	0.393696	503	0.22045
DGKK	0.0015204	0.393696	504	0.32729
FXR1	0.0015224	0.393696	505	0.43435
PHEX	0.0015307	0.394807	506	0.35159
TSPAN19	0.0015363	0.395005	507	0.11
NACC1	0.0015398	0.395005	508	0.33778
TMEM150A	0.0015416	0.387361	509	0.028733
LITAF	0.0015472	0.395856	510	0.28637
NPS	0.0015567	0.395857	511	0.43606
LOC554223	0.0015576	0.395857	512	0.35551
NAA60	0.0015578	0.395857	513	0.43013
KCNC3	0.0015721	0.397215	514	-0.10154
OR8S1	0.0015731	0.397215	515	0.36037
TTC17	0.0015745	0.391149	516	0.43162
PAQR4	0.0015777	0.397526	517	0.26298
VSIG4	0.0015827	0.397526	518	0.38754
ADIPOR2	0.0015874	0.397526	519	0.27015
PIAS2	0.0015907	0.397526	520	0.30858
STX6	0.0015926	0.397526	521	0.36706
HIST1H1T	0.0015991	0.398003	522	0.38801
SYF2	0.0015996	0.393024	523	0.50974
KCNT2	0.0016017	0.398003	524	0.26557
OTOP2	0.0016089	0.398003	525	0.10937
TNFSF12	0.0016099	0.398003	526	0.2318
KRBOX4	0.0016294	0.398631	527	0.30986
CEP120	0.0016296	0.398631	528	0.24375
OR13C3	0.0016301	0.398631	529	0.31489
KMT2B	0.0016314	0.398631	530	0.23156
PLD5	0.0016331	0.398631	531	0.15769
MFGE8	0.0016466	0.400388	532	0.50336
SLC38A1	0.0016524	0.400852	533	0.44878
ARHGEF6	0.0016568	0.400852	534	0.31003
TSGA13	0.0016648	0.401339	535	0.30449
HSPBP1	0.0016668	0.401339	536	0.31306
TCEB3B	0.0016749	0.401953	537	0.26203
CDC42EP3	0.0016784	0.402088	538	0.047152
SLMO1	0.0016842	0.402296	539	0.29908
TRIM34	0.0017111	0.407171	540	0.26031
LOC102723859	0.0017332	0.408335	541	0.076425
RPL17	0.0017333	0.408335	542	-0.69344
OR5B17	0.0017336	0.408335	543	0.26076
KRTAP20-1	0.0017345	0.408335	544	0.22685
THRB	0.0017361	0.408335	545	0.27919
SPRY1	0.0017575	0.401339	546	0.25226
TAS2R31	0.0017649	0.412455	547	0.31394
PPA2	0.001773	0.412455	548	0.30935
CDR1	0.001776	0.412455	549	0.39095
MFRP	0.0017845	0.412455	550	0.39911
PLD3	0.001785	0.412455	551	0.02012
ABCA9	0.0017879	0.412455	552	0.34115
MIPOL1	0.0017887	0.412455	553	0.37112
POLR1B	0.0017893	0.398631	554	-0.65189
TRPC5	0.0017911	0.412455	555	0.26979
CA7	0.0017932	0.412455	556	0.20619
RC3H2	0.0017966	0.412515	557	0.30955
CLPSL1	0.0018025	0.412809	558	0.38258
FA2H	0.0018061	0.412809	559	0.14126
ZNF77	0.0018293	0.416503	560	0.27306
ASB14	0.0018486	0.418247	561	0.28616
FHOD1	0.0018527	0.418247	562	0.32586
ACTR3C	0.0018571	0.418247	563	0.35453
OR7G3	0.0018571	0.418247	564	0.24162
SMC1B	0.0018571	0.418247	565	0.31141
STX8	0.0018891	0.421548	566	0.2069
WNK3	0.0018894	0.421548	567	0.33661
UGCG	0.0018898	0.421548	568	0.28789
ZNF771	0.0019017	0.423064	569	0.29979
KDM2A	0.0019087	0.423432	570	0.30576
TMEM220	0.0019206	0.424785	571	0.32632
MYO5B	0.0019238	0.424785	572	0.30645
CACNA1F	0.0019326	0.42582	573	0.28237
RGS10	0.0019601	0.428655	574	0.051305
SLC5A4	0.0019602	0.428655	575	0.12637
WNT16	0.0019636	0.428655	576	0.29324
CCDC85C	0.0019654	0.428655	577	0.49849
PFDN4	0.0019747	0.428655	578	0.16391
OR2Z1	0.0019752	0.428655	579	0.28374
CHD7	0.0019779	0.428655	580	0.40058
KLK7	0.0019791	0.428655	581	0.3865
SRM	0.0020067	0.432098	582	0.26116
PARP6	0.0020078	0.432098	583	0.32117
LOC200726	0.0020174	0.432966	584	0.15961
CENPP	0.0020295	0.434206	585	0.009872
VCX3A	0.0020349	0.434206	586	0.38794
PROM1	0.0020358	0.434206	587	0.33299
APOO	0.0020464	0.434552	588	0.31814
KRTAP19-8	0.0020516	0.434552	589	0.3158
MKL2	0.0020566	0.434552	590	0.27969
ZNF571	0.0020577	0.434552	591	0.38142
ZNF75D	0.0020579	0.434552	592	0.45912
OR6C1	0.0020623	0.434624	593	0.29662
ESRP1	0.0020677	0.434624	594	0.30937
ERGIC2	0.0020693	0.421548	595	0.17663
MSH3	0.0020695	0.434624	596	-0.0030268
F5	0.0020819	0.435619	597	0.39226
EPB41L4B	0.0020832	0.435619	598	0.26798
KCTD3	0.0020922	0.436508	599	0.26325
ST3GAL2	0.0020947	0.436508	600	0.32649
SPO11	0.0021009	0.436984	601	0.34928
GABRG1	0.0021086	0.437485	602	0.18644
FGFBP2	0.0021124	0.437485	603	-0.041436
RAB44	0.0021313	0.440047	604	0.3876
ZNF765	0.0021352	0.440325	605	0.22003
RXRA	0.0021384	0.440325	606	0.21212
RPS6KA4	0.0021468	0.440391	607	0.16544
CABLES1	0.0021471	0.440391	608	0.35472
MAPK8IP2	0.0021572	0.441518	609	0.42353
EGR3	0.0021686	0.442446	610	0.13195
ARSJ	0.0021936	0.445705	611	0.23716
MTIF3	0.0021995	0.445705	612	0.48613
FERMT3	0.002205	0.437485	613	-0.15028
PRRX1	0.0022054	0.445705	614	0.3072
PCDHB14	0.00221	0.445705	615	0.37583
RBFOX1	0.0022122	0.445705	616	0.28193
C12orf50	0.0022134	0.445705	617	0.25328
UCHL5	0.0022156	0.445705	618	0.35919
PROL1	0.0022349	0.446766	619	0.27846
EFNB1	0.0022493	0.446766	620	0.32789
ENPP4	0.00225	0.446766	621	0.34252
CNBD1	0.0022503	0.446766	622	0.23697
DPH5	0.0022508	0.446766	623	0.34939
LRRC17	0.0022569	0.446766	624	0.29106
EMID1	0.00226	0.446766	625	0.28591
C15orf40	0.0022609	0.446766	626	0.24263
MT4	0.0022637	0.446766	627	0.20809
C10orf99	0.0022772	0.448383	628	0.38245
ADH4	0.002283	0.448383	629	-0.013295
SOCS2	0.0022861	0.448383	630	0.29703
ZNF382	0.0022943	0.448383	631	0.29866
FGD1	0.0022985	0.448383	632	0.31874
MICU3	0.0023106	0.448383	633	0.27041
OR4P4	0.0023183	0.448383	634	0.24359
LOC388282	0.0023219	0.448383	635	0.38288
MT3	0.0023219	0.448383	636	0.36323
ACBD6	0.002325	0.448383	637	-0.017869
SPACA5	0.0023257	0.448383	638	0.23236
ERCC4	0.0023283	0.448383	639	0.27826
TYR	0.0023312	0.448383	640	0.24531
ZFR2	0.0023389	0.448383	641	0.22808
FRMPD4	0.0023459	0.448383	642	0.31098
MAP3K4	0.0023478	0.448383	643	0.32019
RIBC1	0.0023506	0.448383	644	0.26439
SCARA3	0.0023512	0.448383	645	0.1675
CTNNA1	0.0023738	0.451099	646	-0.04874
ADAM28	0.0023827	0.451538	647	0.29694
LUZP6	0.0023863	0.451538	648	0.17749
CORIN	0.0023932	0.451909	649	0.19819
MAPK4	0.0024028	0.452856	650	0.40355
CSTL1	0.0024076	0.452985	651	0.30412
SP6	0.0024163	0.448383	652	-0.028483
PLXNA4	0.0024207	0.452985	653	0.39569
GLOD5	0.0024207	0.452985	654	0.25208
VEGFA	0.0024279	0.452985	655	0.077437
CFAP47	0.0024292	0.452985	656	0.34642
ZDHHC5	0.0024321	0.452985	657	0.10475
WWC3	0.0024366	0.452985	658	0.32956
LEPROTL1	0.0024458	0.452985	659	0.30517
BPY2C	0.0024461	0.452985	660	0.23481
CCDC96	0.0024533	0.453213	661	0.12668
LAMA5	0.0024626	0.454141	662	0.42343
DNAJC5B	0.0024789	0.45563	663	0.37516
HES1	0.0024831	0.45563	664	0.3267
PIK3R5	0.0024934	0.45563	665	0.43036
TSPYL4	0.0024968	0.45563	666	0.26717
CNGB3	0.0024973	0.45563	667	0.25012
CORO1A	0.0025006	0.45563	668	0.3449
DDX53	0.002501	0.45563	669	0.42545
OR5H2	0.0025096	0.456263	670	0.2853
NCAPH2	0.002517	0.456542	671	-0.018994
ARFGEF1	0.0025237	0.456892	672	0.1836
CCBL2	0.002533	0.45721	673	0.31598
KCTD4	0.0025344	0.45721	674	0.22245
FAM175B	0.0025448	0.457888	675	0.23442
DSCAML1	0.0025461	0.457888	676	0.21856
ARHGAP32	0.0025502	0.457888	677	0.27237
FOXK1	0.0025745	0.460826	678	0.43831
CASC1	0.0025882	0.46217	679	0.49228
MAN1C1	0.0025942	0.462305	680	0.20319
GOLGA8M	0.0026118	0.46272	681	-0.089141
MARCHF6	0.0026118	0.46272	682	-0.10795
CYP7B1	0.0026183	0.46272	683	0.13959
SMARCD3	0.0026189	0.46272	684	0.2811
KRTAP26-1	0.0026222	0.46272	685	0.34405
CACNA2D1	0.0026252	0.46272	686	0.37284
MTERF1	0.002633	0.462914	687	0.34183
TMEM119	0.0026358	0.462914	688	0.26362
CIITA	0.0026534	0.464695	689	0.22452
CLEC2A	0.0026576	0.46471	690	0.2773
MKLN1	0.002664	0.464825	691	0.11767
DNAI1	0.0026744	0.465481	692	0.15453
DCAF8	0.0026814	0.465481	693	0.29276
COLGALT2	0.0026897	0.465481	694	0.19611
METTL22	0.0026938	0.465481	695	0.1858
BAIAP2L2	0.0026997	0.465481	696	0.22723
CST11	0.002703	0.465481	697	0.13541
CSMD1	0.0027057	0.465481	698	0.31507
EPN2	0.0027097	0.465481	699	0.25975
DNAH12	0.002721	0.466223	700	0.15952
C9orf142	0.0027306	0.466223	701	0.1456
CCDC54	0.002731	0.466223	702	0.16032
VMO1	0.0027415	0.466223	703	0.26788
HGC6.3	0.0027496	0.465481	704	0.34882
C9orf9	0.0027548	0.466223	705	0.12571
PCDHB4	0.0027668	0.466223	706	0.21442
NRN1	0.0027758	0.466223	707	0.27807
BEAN1	0.0027798	0.466223	708	0.26892
ESRP2	0.0027802	0.466223	709	0.45348
ITGAX	0.0027825	0.466223	710	0.19509
ADAMTS17	0.0027851	0.466223	711	0.23574
SYP	0.0028036	0.466223	712	0.25317
DRC7	0.0028063	0.466223	713	0.29225
RBAK	0.0028073	0.466223	714	0.36249
OR5M1	0.0028075	0.466223	715	0.27127
TRMT10B	0.002808	0.466223	716	0.23365
NLGN3	0.0028109	0.466223	717	0.24722
BTN3A1	0.0028111	0.466223	718	0.23428
DNAH7	0.0028114	0.466223	719	0.28497
PGAP1	0.0028145	0.466223	720	0.20321
CST9L	0.0028228	0.466223	721	0.070146
TEX101	0.0028303	0.466223	722	0.23209
BRCC3	0.0028327	0.466223	723	0.27598
CHM	0.0028421	0.466223	724	0.29684
CACNA1B	0.0028464	0.466223	725	0.25417
CCDC169	0.0028492	0.466223	726	0.26197
PDLIM5	0.0028503	0.466223	727	0.252
PIP	0.0028506	0.466223	728	0.23949
SLC9A3	0.0028559	0.466223	729	0.3761
UBALD2	0.0028566	0.466223	730	0.28963
FAM166A	0.002859	0.466223	731	0.2322
MID2	0.0028692	0.466223	732	0.19643
ZBTB14	0.0028701	0.466223	733	0.35214
GPHA2	0.0028701	0.466223	734	0.20376
RASA1	0.0028795	0.466223	735	0.38024
SOX5	0.0028803	0.466223	736	0.26671
RRBP1	0.0028821	0.466223	737	0.19565
LACTBL1	0.0028833	0.466223	738	0.22507
WDR35	0.0029065	0.46876	739	0.3297
GALP	0.0029217	0.470344	740	0.14842
SRSF5	0.0029492	0.472663	741	0.034515
TSPY10	0.0029518	0.472663	742	0.28451
NOTCH2	0.0029664	0.47345	743	0.26989
ADH7	0.0029724	0.47345	744	0.17239
ZNF496	0.0029746	0.47345	745	0.28282
PMP2	0.002975	0.47345	746	0.23446
TMEM236	0.002981	0.47345	747	0.50861
SARNP	0.0029852	0.47345	748	0.31174
LRRCC1	0.0029879	0.47345	749	0.31076
DYTN	0.0029936	0.473479	750	0.40612
IL1RN	0.0029992	0.473678	751	0.12627
ACSM3	0.0030242	0.475778	752	0.23491
CACNA2D4	0.0030247	0.475778	753	0.20112
IRF5	0.0030396	0.476915	754	0.20655
BEND2	0.003051	0.477631	755	0.20481
TMEM177	0.0030572	0.477785	756	0.18997
MNS1	0.0030695	0.478351	757	0.24567
PLET1	0.0030698	0.478351	758	0.25994
PCNXL4	0.0030767	0.478589	759	0.059888
TARP	0.0030811	0.478589	760	0.30225
RAD52	0.0030876	0.478675	761	0.094623
PRSS33	0.0030953	0.47915	762	0.35159
DDI2	0.0031125	0.480443	763	0.25692
C19orf60	0.0031146	0.480443	764	-0.032409
RFX2	0.0031299	0.480653	765	0.22253
FBXO48	0.0031324	0.480653	766	0.33505
ZNF844	0.0031368	0.480653	767	0.23761
IRAK4	0.0031404	0.480653	768	0.38232
MAGEB17	0.0031408	0.480653	769	0.24168
ERN2	0.0031605	0.482837	770	0.24198
RBPMS2	0.0031739	0.483432	771	0.33267
PAPOLA	0.0031742	0.483432	772	0.45709
LMNB1	0.0031776	0.483432	773	0.031991
CDK11A	0.0031861	0.483462	774	0.16286
PACSIN2	0.0031863	0.483462	775	0.27555
SLC35E3	0.0031886	0.472663	776	0.10784
DYNC1I1	0.0032057	0.484698	777	0.26826
OR1L8	0.0032098	0.484698	778	0.23275
LRP11	0.0032156	0.484698	779	0.24762
STYK1	0.0032164	0.484698	780	0.33467
GLRA2	0.0032193	0.484698	781	0.28463
KCNJ4	0.0032316	0.484698	782	0.090437
SYCN	0.0032347	0.484698	783	0.29274
KCNC2	0.0032419	0.484698	784	0.29043
SPIN1	0.0032421	0.484698	785	0.21101
SLC46A3	0.0032599	0.484698	786	0.28734
DSG1	0.0032665	0.484698	787	0.3873
CLDN2	0.003271	0.484698	788	0.34759
TGDS	0.0032804	0.484698	789	0.24994
RBMY1D	0.0032823	0.484698	790	0.154
MIB2	0.0032823	0.484698	791	0.40778
UTS2	0.0032832	0.484698	792	0.13008
DIAPH1	0.0032861	0.484698	793	0.22891
CHGA	0.0032874	0.484698	794	0.38157
TPTE	0.0032925	0.484698	795	0.29876
OR1M1	0.0033031	0.484698	796	0.29631
SLC26A3	0.003307	0.484698	797	0.20967
PAGE3	0.0033089	0.484698	798	0.23385
GLIPR2	0.0033115	0.484698	799	0.30927
SCAMP2	0.0033204	0.484921	800	0.18577
DYX1C1	0.0033348	0.486028	801	-0.19178
SLC1A3	0.0033482	0.486539	802	0.28625
HECTD4	0.0033502	0.486539	803	0.3156
PIDD1	0.0033526	0.486539	804	0.046745
PHKA1	0.0033615	0.486913	805	0.34012
RARB	0.0033686	0.486913	806	0.31939
MCUR1	0.0033691	0.486913	807	0.29522
EP300	0.0033748	0.48713	808	0.26296
WWOX	0.0033822	0.487359	809	-0.048662
PTS	0.0033888	0.487533	810	0.28083
CT45A1	0.003394	0.452985	811	0.41535
METTL18	0.003406	0.488564	812	0.19097
ZDHHC6	0.0034114	0.488564	813	0.27029
C4orf47	0.0034192	0.488564	814	0.16882
DUSP21	0.0034192	0.488564	815	0.37194
CCDC90B	0.003421	0.488564	816	0.23392
NPRL3	0.0034306	0.489308	817	0.35483
SFT2D2	0.0034475	0.490738	818	0.24672
APCDD1	0.0034641	0.492309	819	0.2261
TNFRSF11A	0.0034845	0.493651	820	0.21733
ONECUT2	0.0034867	0.493651	821	0.28391
CDH16	0.0034897	0.493651	822	0.15383
OTX2	0.003501	0.49436	823	0.35543
CAPS2	0.0035071	0.494636	824	0.19302
ST3GAL5	0.0035288	0.495779	825	0.21983
LPAR4	0.0035318	0.495779	826	0.24224
VIPAS39	0.0035326	0.495779	827	0.24956
CFAP53	0.0035406	0.495779	828	0.2726
RNASE10	0.0035427	0.495779	829	0.14162
GRHL1	0.0035492	0.495779	830	0.21989
DMTN	0.0035498	0.495779	831	0.18551
ANKRD9	0.0035514	0.495779	832	0.20126
CASKIN2	0.0035723	0.497303	833	0.32414
CA2	0.0035746	0.497303	834	0.26396
CAMK2B	0.0035758	0.484698	835	-0.12722
ATP8A1	0.0036054	0.499737	836	0.25244
FAAH2	0.0036187	0.499737	837	0.07807
TUBGCP6	0.0036187	0.499737	838	-0.017086
DECR1	0.0036188	0.499737	839	0.30668
SNX7	0.0036314	0.499737	840	0.35418
ERCC6L2	0.0036336	0.499737	841	0.33215
DYNLT3	0.0036388	0.499737	842	0.2208
ZP2	0.0036404	0.499737	843	0.23678
ATL1	0.0036429	0.499737	844	0.28016
SNRPN	0.0036457	0.499737	845	0.2077
MPHOSPH8	0.0036495	0.499737	846	0.24335
USP17L19	0.0036587	0.500338	847	-0.44046
TMEM252	0.0036652	0.500681	848	0.13948
SEZ6L2	0.0036958	0.50336	849	0.23088
TBX19	0.0037072	0.50336	850	0.13795
L3MBTL3	0.003713	0.50336	851	0.14591
PHYH	0.0037137	0.50336	852	0.41913
LZTS2	0.003714	0.50336	853	0.19233
TANGO2	0.0037244	0.504298	854	0.27006
PIK3AP1	0.0037288	0.484698	855	0.37856
TTC9B	0.003734	0.50476	856	0.32403
GPR88	0.0037436	0.505106	857	0.37436
OR4K5	0.0037574	0.506142	858	0.27418
SMIM8	0.0037795	0.508142	859	0.13565
RAP1GDS1	0.0038003	0.508149	860	0.30829
CXCR6	0.0038045	0.508149	861	0.25255
CYP51A1	0.0038063	0.508149	862	0.27987
FBXL16	0.0038134	0.508149	863	0.34451
PNMA2	0.0038172	0.508149	864	0.22557
SPATA31D4	0.0038206	0.508149	865	0.25642
TRIM17	0.0038226	0.508149	866	-0.05719
IMPDH1	0.0038251	0.508149	867	-0.031248
LRRC19	0.0038262	0.508149	868	0.30231
PSG11	0.0038314	0.508149	869	0.071176
GPR132	0.0038364	0.508149	870	0.26554
BCAS3	0.0038459	0.508149	871	0.29004
SH3RF2	0.0038552	0.508149	872	0.19636
ARID4B	0.0038618	0.508149	873	0.34504
PALM	0.003866	0.508149	874	0.22376
G0S2	0.0038694	0.508149	875	0.21746
SYCP2	0.0038728	0.508149	876	0.18574
RPGRIP1	0.0038745	0.508149	877	0.28625
SLC48A1	0.0038931	0.509525	878	0.23211
FAM46D	0.0038984	0.509525	879	0.28658
GSG1L	0.0038988	0.509525	880	0.29413
ZNF629	0.0039041	0.509531	881	0.28253
SLC2A9	0.003918	0.510623	882	0.36643
H2AFJ	0.0039275	0.510638	883	0.040199
USP11	0.003928	0.510638	884	0.3632
AP1S2	0.0039334	0.510638	885	0.21934
ZNF799	0.0039511	0.512159	886	0.23
APAF1	0.0039871	0.513953	887	0.21013
RNF220	0.0039883	0.513953	888	0.073431
TMPRSS7	0.0039883	0.513953	889	0.17623
DERL3	0.0039885	0.513953	890	0.1529
ZNF18	0.0039954	0.513953	891	0.27009
DEFB104B	0.0040022	0.513953	892	0.26277
SATB2	0.0040152	0.513953	893	0.26706
ZNF784	0.0040155	0.513953	894	0.034474
OR5L2	0.004017	0.513953	895	0.14923
ZCWPW1	0.0040182	0.513953	896	0.23615
ACSS1	0.0040281	0.514538	897	0.18307
LRIF1	0.0040323	0.514549	898	0.24066
CARD6	0.004044	0.515187	899	0.053647
PRAF2	0.0040738	0.518359	900	0.20392
DHCR24	0.0040894	0.519616	901	0.25097
CD36	0.0041049	0.520688	902	0.32129
GABRA3	0.0041089	0.520688	903	0.17857
KIAA0232	0.004135	0.522313	904	0.091867
NSMAF	0.0041424	0.522337	905	0.36
KIAA1462	0.0041562	0.522867	906	0.079161
DNAJC25-GNG10	0.0041605	0.522867	907	0.18286
OR2A2	0.0041631	0.522867	908	0.34366
MAP2K4	0.0041722	0.523195	909	0.42026
HN1L	0.0041781	0.52337	910	0.16346
ADGRG1	0.0041984	0.523874	911	0.22076
KIAA0226	0.0042053	0.523874	912	0.243
NMU	0.0042076	0.523874	913	0.31544
MIB1	0.0042141	0.523874	914	0.4354
EYA1	0.0042177	0.523874	915	0.18842
SMIM9	0.0042406	0.52479	916	0.19943
IGF2R	0.0042459	0.52479	917	-0.13033
CYSLTR2	0.0042537	0.52479	918	0.2651
TRIM35	0.0042548	0.52479	919	0.30251
DCAF8L2	0.0042549	0.52479	920	0.1988
ZNF133	0.0042726	0.52479	921	0.164
TRIB2	0.0042727	0.52479	922	0.014829
DEFB133	0.0042733	0.502269	923	0.38954
CASQ2	0.0042775	0.52479	924	0.036204
SAMD9	0.0042808	0.52479	925	0.2723
SLC38A5	0.0042872	0.52479	926	0.28961
CBWD3	0.0042873	0.520704	927	-1.2153
SPATA31C2	0.0042894	0.52479	928	0.060528
HSPB2	0.0042919	0.52479	929	0.2404
DQX1	0.0043175	0.526889	930	0.26501
PMM1	0.0043234	0.526889	931	0.27196
PARK7	0.004327	0.526889	932	0.23652
NRGN	0.0043415	0.528115	933	0.23313
FUT6	0.0043612	0.529017	934	0.31854
ZNF548	0.004367	0.523848	935	0.058219
UBR5	0.0043763	0.529017	936	0.35812
DEFB105A	0.0043765	0.529017	937	0.040473
FKBP7	0.0043909	0.529017	938	0.31936
CASP3	0.0043941	0.529017	939	0.34572
NAPB	0.004402	0.529017	940	0.29481
CCDC181	0.0044074	0.529017	941	0.29218
RMDN3	0.0044085	0.529017	942	0.40146
DPP10	0.0044106	0.529017	943	0.19169
UGGT2	0.0044369	0.531313	944	0.19656
PLA1A	0.004446	0.531447	945	0.23862
SLC35E4	0.0044602	0.531447	946	0.17801
GPR176	0.0044652	0.531447	947	0.1398
SEMG1	0.0044788	0.531447	948	0.23591
MS4A7	0.0044812	0.531447	949	0.16723
FAM155A	0.00449	0.531447	950	0.23779
TRMT11	0.0044956	0.531447	951	0.16016
CTF1	0.0044962	0.531447	952	0.30986
MYH13	0.0045125	0.531447	953	0.18085
ALOX5AP	0.0045185	0.531447	954	0.067877
SERPINI2	0.0045223	0.531447	955	0.079458
DCAF8L1	0.0045229	0.531447	956	0.3785
AMHR2	0.0045247	0.531447	957	0.37305
KLF7	0.0045331	0.531447	958	0.027457
GJB7	0.0045378	0.531447	959	-0.043177
IQCF3	0.004541	0.531447	960	0.097038
HAGH	0.0045439	0.531447	961	0.26163
RGS3	0.004567	0.531447	962	0.056281
TMEM211	0.0045672	0.531447	963	0.36403
PODNL1	0.0045715	0.531447	964	0.20875
MTHFR	0.0045759	0.531447	965	0.089489
CAV1	0.0045793	0.531447	966	0.3181
KPNA1	0.0045804	0.531447	967	0.13299
PAN3	0.0045809	0.531447	968	0.25359
GRAMD1B	0.0045937	0.531447	969	0.16351
HIST2H2AA4	0.0045946	0.529017	970	-0.74096
GRIN3B	0.004596	0.531447	971	0.29342
NT5DC3	0.0045967	0.531447	972	0.36847
CLDN24	0.0046017	0.531447	973	0.29931
ENAM	0.0046103	0.531447	974	0.23057
METRN	0.0046133	0.531447	975	0.20258
EFR3B	0.0046244	0.531447	976	0.15818
FAM71E2	0.0046324	0.531447	977	0.31865
LBX1	0.0046381	0.531447	978	0.20299
DNMT3L	0.0046467	0.531447	979	0.21169
KLHL4	0.0046662	0.531447	980	0.22094
TMEM68	0.0046707	0.531447	981	0.27356
PAGE2	0.0046745	0.531447	982	0.26102
SGSM1	0.0046745	0.531447	983	0.32899
LMF2	0.0046768	0.531447	984	0.27862
BMP1	0.0046866	0.531447	985	0.39881
SLC35B3	0.0046874	0.531447	986	0.30952
RAB14	0.0046907	0.531447	987	0.25332
BCKDK	0.0046942	0.531447	988	-0.070718
USP46	0.0046943	0.531447	989	0.33868
ARX	0.0047018	0.531447	990	0.28763
BTBD8	0.0047044	0.531447	991	0.081988
CRYGN	0.0047071	0.531447	992	0.30786
ZNF286B	0.004708	0.531447	993	0.23608
LCN9	0.0047248	0.531447	994	0.15847
MEFV	0.0047278	0.531447	995	0.25757
TTLL1	0.0047281	0.531447	996	0.28664
SERPINA4	0.0047339	0.531447	997	0.20194
VMA21	0.004734	0.531447	998	0.26989
CCR9	0.0047433	0.531466	999	0.27986
C14orf105	0.004751	0.531466	1000	0.19477
FOXI2	0.0047556	0.531466	1001	0.20972
SFXN4	0.0047567	0.531466	1002	0.035682
ZNF267	0.0047651	0.531466	1003	0.26076
L1CAM	0.0047684	0.531466	1004	0.25938
ACTL8	0.0047768	0.531675	1005	0.10402
CNR2	0.0047939	0.532232	1006	0.20084
ITLN1	0.0047977	0.532232	1007	0.18436
ADGRG2	0.004798	0.532232	1008	0.28359
CHRNG	0.0048225	0.531447	1009	-0.10745
PTPN4	0.0048228	0.534034	1010	0.23244
XKR4	0.0048306	0.534034	1011	0.34011
PRIMPOL	0.0048309	0.534034	1012	0.17185
OR2C1	0.0048515	0.53494	1013	0.27195
COQ9	0.0048587	0.53494	1014	0.2185
CORO7	0.0048611	0.53494	1015	0.19776
LRRC27	0.0048621	0.53494	1016	0.15679
NFATC1	0.0048898	0.53604	1017	0.29656
TTLL5	0.0048901	0.53604	1018	0.2759
PRSS55	0.0049005	0.53604	1019	0.25456
CFTR	0.0049053	0.53604	1020	0.38565
SLAIN1	0.0049088	0.53604	1021	0.38047
EPOR	0.0049171	0.53604	1022	0.14259
PTGER1	0.0049198	0.53604	1023	0.24909
ZFP3	0.0049314	0.53604	1024	0.2513
CDC42SE1	0.0049333	0.53604	1025	0.33268
ASNS	0.004934	0.53604	1026	-0.016446
BST2	0.0049403	0.53604	1027	0.39591
OR1F1	0.004946	0.53604	1028	0.19097
REEP1	0.0049861	0.539059	1029	0.26935
MYD88	0.0049933	0.539059	1030	0.22916
TGIF2LY	0.0049971	0.539059	1031	0.30377
CREBL2	0.0050015	0.539083	1032	0.20494
FITM1	0.0050113	0.539323	1033	0.33162
B4GALT1	0.0050152	0.539323	1034	0.26089
SIRT5	0.0050194	0.531447	1035	0.048709
SCN2B	0.0050425	0.54151	1036	0.32445
CREG2	0.0050507	0.541779	1037	0.21756
CRNN	0.0050744	0.542207	1038	0.2659
SMIM23	0.0050812	0.542207	1039	0.2036
PPFIA2	0.0050845	0.542207	1040	0.22371
TM4SF20	0.0050846	0.542207	1041	0.36216
ABCA13	0.0050876	0.542207	1042	0.11024
C4A	0.0050886	0.542207	1043	-0.44377
USP42	0.0051005	0.529017	1044	0.33677
C2CD3	0.0051212	0.542247	1045	0.2762
CBX7	0.0051281	0.542247	1046	0.2833
RIPK3	0.0051298	0.542247	1047	0.19757
SPAG7	0.0051406	0.542247	1048	0.29595
TRPV5	0.0051483	0.542247	1049	0.29972
GPR155	0.0051608	0.542247	1050	0.33513
OSBPL6	0.0051645	0.542247	1051	0.29134
C6	0.0051659	0.542247	1052	0.0025334
FAM196A	0.0051687	0.542247	1053	0.040039
SRL	0.0051758	0.542247	1054	0.188
RAB19	0.0051828	0.542247	1055	0.25739
HSP90AA1	0.0051853	0.53604	1056	0.09115
ZNF124	0.0051896	0.542247	1057	0.15005
SMIM4	0.0051926	0.542247	1058	0.32083
FAM181A	0.0051991	0.542247	1059	0.040213
COL11A2	0.0051997	0.542247	1060	0.19492
CEP76	0.0052048	0.542247	1061	0.23766
KLK5	0.0052075	0.542247	1062	0.32798
ZNF606	0.0052137	0.542247	1063	0.24879
EFCAB2	0.0052185	0.542247	1064	0.25518
CREB3L1	0.0052205	0.542247	1065	0.37576
CES2	0.0052258	0.542247	1066	0.25462
CLEC11A	0.0052276	0.542247	1067	-0.03036
SLC9C1	0.0052299	0.542247	1068	0.16427
CDKL2	0.0052308	0.542247	1069	0.2578
FTO	0.0052317	0.542247	1070	0.32651
LTBP2	0.0052372	0.542247	1071	0.057502
AGA	0.005242	0.542247	1072	0.17864
FLVCR1	0.0052432	0.542247	1073	0.3188
ALDH3A1	0.0052528	0.542812	1074	0.22415
AIMP1	0.0052573	0.542812	1075	0.27495
TAS2R9	0.0052686	0.543411	1076	0.12123
ZNF486	0.0052859	0.544185	1077	0.30241
ADSS	0.0053005	0.544185	1078	0.37554
ENDOG	0.005301	0.544185	1079	0.3285
DFNB59	0.0053042	0.544185	1080	-0.046579
SHC3	0.0053096	0.544185	1081	0.22553
CPLX3	0.0053107	0.544185	1082	0.16337
PPP1R14D	0.005318	0.544267	1083	0.27741
OR11A1	0.0053221	0.544267	1084	0.2841
ATF7IP	0.0053378	0.544677	1085	0.17553
SOCS6	0.0053475	0.544677	1086	0.23173
FBXO22	0.0053476	0.544677	1087	0.36608
OR4N2	0.0053542	0.544677	1088	0.14152
PTPN14	0.0053653	0.544677	1089	0.3679
EPB42	0.0053664	0.544677	1090	0.321
ZNF182	0.0053672	0.544677	1091	0.1735
KIRREL3	0.005373	0.544677	1092	0.20225
OR4K15	0.005378	0.544677	1093	0.23726
PFKL	0.0053902	0.542247	1094	0.11103
ZNF609	0.0053902	0.544884	1095	0.3719
DAB1	0.0053969	0.544884	1096	0.18594
MAF	0.0053998	0.544884	1097	0.32581
EVC	0.005438	0.546537	1098	0.22176
KIAA1109	0.0054383	0.546537	1099	0.25859
USHBP1	0.0054408	0.546537	1100	0.20068
TFAP2B	0.0054493	0.546537	1101	-0.15282
KBTBD11	0.0054509	0.546537	1102	0.24647
OPN1MW2	0.0054534	0.546537	1103	0.2693
GLDC	0.0054597	0.546537	1104	0.1856
IL1R1	0.0054623	0.546537	1105	0.21084
UGT3A1	0.0054823	0.547273	1106	0.093353
CYS1	0.005488	0.547273	1107	-0.07942
VAMP3	0.005489	0.547273	1108	0.27338
TMLHE	0.0054947	0.547306	1109	0.39594
BTBD10	0.0055092	0.547603	1110	0.36331
CNBP	0.0055182	0.547603	1111	0.28684
SORCS2	0.0055231	0.547603	1112	0.31798
CLLU1OS	0.0055327	0.547603	1113	0.22686
YTHDF1	0.0055369	0.547603	1114	0.33888
EPHA7	0.0055463	0.547603	1115	0.22794
ZNF326	0.0055465	0.547603	1116	0.25405
CXADR	0.0055523	0.547603	1117	0.2987
C10orf67	0.0055524	0.547603	1118	0.13657
FHL5	0.0055728	0.549005	1119	0.25964
ZNF718	0.0055975	0.549787	1120	0.27395
TMEM251	0.0056035	0.549844	1121	0.085448
FAM98B	0.0056197	0.550586	1122	0.28419
NAA11	0.0056253	0.550586	1123	0.079198
CREB3L2	0.0056266	0.550586	1124	-0.13459
KCNA4	0.0056372	0.55094	1125	0.15148
FAM132A	0.0056643	0.552829	1126	0.28624
RFWD2	0.0056747	0.553137	1127	0.36731
PRDM2	0.0056951	0.553909	1128	0.20676
FLRT2	0.0056952	0.553909	1129	0.16484
C1orf111	0.0057192	0.554468	1130	0.22193
OR8H2	0.0057199	0.554468	1131	0.26388
CLVS2	0.0057263	0.554468	1132	0.37913
PATE3	0.0057283	0.554468	1133	0.26748
PTBP1	0.0057318	0.554468	1134	0.2395
ADCY9	0.0057339	0.554468	1135	0.27636
SHISA2	0.0057491	0.554859	1136	0.10937
ZNF319	0.0057525	0.554859	1137	0.37899
EPB41L5	0.0057549	0.554859	1138	0.29216
DLG2	0.0057576	0.554859	1139	0.16084
ZFP42	0.0057722	0.555569	1140	0.24305
LOC100505549	0.0057817	0.555905	1141	-0.064208
INCA1	0.0057991	0.556758	1142	0.20776
SH2B3	0.0058004	0.556758	1143	0.25468
REG1A	0.0058274	0.557199	1144	0.038887
SMCP	0.0058292	0.557199	1145	0.14482
TP53TG3C	0.0058305	0.557199	1146	0.11725
UBE3A	0.0058309	0.557199	1147	0.28869
BTBD19	0.0058394	0.557199	1148	0.23643
SLC46A2	0.0058435	0.557199	1149	0.34182
TSPAN12	0.0058451	0.557199	1150	0.22786
STRAP	0.0058558	0.557634	1151	0.1597
RAB32	0.0058644	0.557974	1152	-0.16637
PRKCD	0.0058917	0.55965	1153	0.22215
G3BP2	0.0059045	0.560182	1154	0.40294
CAPSL	0.0059163	0.560182	1155	0.32277
FCAMR	0.0059167	0.560182	1156	0.18848
ATF4	0.0059173	0.549165	1157	-0.16005
IGSF10	0.0059173	0.549165	1158	0.20561
CDPF1	0.0059254	0.560182	1159	0.20418
MARCHF1	0.0059293	0.587242	1160	0.097891
CEP170	0.0059498	0.560182	1161	0.28302
BEND7	0.0059553	0.560182	1162	0.34336
DMRTA1	0.0059576	0.560182	1163	0.21722
RHBDL3	0.0059644	0.560182	1164	0.25247
TLR8	0.0059703	0.560182	1165	0.22143
MMP11	0.0059725	0.560182	1166	0.24243
SLC5A9	0.0059733	0.560182	1167	0.35406
CSDE1	0.0059742	0.560182	1168	0.29779
FAM26E	0.005982	0.560182	1169	0.12722
OR10H3	0.0059943	0.560182	1170	0.24853
SATB1	0.0059959	0.560182	1171	0.059794
C16orf70	0.0059984	0.560182	1172	0.26948
CMPK2	0.0060147	0.560182	1173	0.41417
IGSF9	0.0060203	0.560182	1174	0.23341
ZNF48	0.0060216	0.560182	1175	0.21292
GFRA2	0.006027	0.560182	1176	0.16353
SLC1A7	0.0060369	0.560182	1177	0.23253
JPH1	0.0060418	0.560182	1178	0.17804
OR4C13	0.0060526	0.560182	1179	0.14802
INO80C	0.0060638	0.560182	1180	0.30821
CHCHD3	0.0060661	0.560182	1181	0.19885
YIF1A	0.0060672	0.560182	1182	0.04509
FAM71F1	0.0060673	0.560182	1183	0.19444
TMEM168	0.0060674	0.560182	1184	0.097077
SOX21	0.0060695	0.560182	1185	0.2714
UNC13B	0.0060724	0.560182	1186	0.24236
OSTN	0.0060774	0.560182	1187	0.16541
SPRR1B	0.0060834	0.560294	1188	0.25371
CT83	0.0060964	0.560766	1189	0.32849
GTF2I	0.0061141	0.560766	1190	0.40766
CMTM2	0.0061189	0.560766	1191	0.1405
ETNK2	0.0061202	0.560766	1192	0.35129
BCL10	0.0061254	0.560766	1193	0.33871
CMTM3	0.0061342	0.560766	1194	0.25411
KCTD9	0.0061378	0.560766	1195	0.20879
LCE2D	0.0061453	0.560766	1196	0.31989
COX7A2L	0.0061563	0.560766	1197	0.31537
TMEM245	0.0061576	0.560766	1198	0.28937
NLRP1	0.0061581	0.560766	1199	0.17268
GYPB	0.0061627	0.560766	1200	0.22733
PDZD11	0.0061634	0.560766	1201	0.24527
PPHLN1	0.0061775	0.561338	1202	0.20972
MEX3C	0.006189	0.561875	1203	0.24034
GMDS	0.0062052	0.562496	1204	0.21671
CCDC172	0.0062108	0.562496	1205	0.15857
FAIM3	0.0062219	0.562496	1206	0.013115
MTMR6	0.0062237	0.562496	1207	-0.0046065
FASTK	0.0062364	0.562496	1208	0.21255
RAB3IP	0.0062409	0.562496	1209	0.36311
SHROOM4	0.0062553	0.562496	1210	0.24836
CALHM1	0.0062696	0.562496	1211	0.23923
OTOP1	0.0062728	0.562496	1212	0.12106
FLG	0.0062779	0.562496	1213	0.23507
C20orf96	0.0062781	0.562496	1214	0.39848
BCL2	0.0063011	0.562496	1215	0.41705
STK35	0.0063067	0.562496	1216	0.22211
CST9	0.0063191	0.562496	1217	0.21515
ZNF441	0.00632	0.562496	1218	0.23686
SSX2B	0.0063209	0.562496	1219	0.1984
GAGE10	0.0063233	0.562496	1220	0.21475
RIMKLA	0.0063249	0.562496	1221	-0.00020572
ITGB3BP	0.0063264	0.562496	1222	0.21895
TTR	0.0063416	0.562496	1223	0.17238
TMEM87A	0.0063426	0.562496	1224	0.30489
NEFM	0.0063434	0.562496	1225	0.19431
ACAP1	0.0063437	0.562496	1226	0.27072
TYW5	0.0063519	0.562603	1227	0.27459
P2RX5	0.0063763	0.563668	1228	0.29021
TMEM200C	0.0063774	0.563668	1229	0.2923
UNC119B	0.0063878	0.564167	1230	0.13068
PPM1F	0.0064173	0.566112	1231	0.25148
BIK	0.0064338	0.566317	1232	0.25751
CAT	0.0064387	0.566317	1233	0.25112
JAM2	0.0064394	0.566317	1234	0.30185
PRKCH	0.0064493	0.566691	1235	0.13304
FOXF2	0.0064634	0.567088	1236	0.17297
TMEM126A	0.0064748	0.567329	1237	0.18639
ERI1	0.0064837	0.567329	1238	0.29241
CMSS1	0.0064893	0.567329	1239	0.28099
MAGEB18	0.0064964	0.567329	1240	0.20903
HMGN5	0.0065035	0.567329	1241	0.07941
MUM1L1	0.0065142	0.567329	1242	0.25181
EREG	0.0065178	0.567329	1243	0.19331
PADI2	0.0065263	0.567329	1244	0.35341
RNASE9	0.0065308	0.567329	1245	0.036234
C5orf64	0.006544	0.567329	1246	0.24344
FAM26F	0.0065444	0.567329	1247	0.027547
ST3GAL6	0.0065531	0.567329	1248	0.29653
GIPC1	0.0065577	0.567329	1249	0.35551
KCTD1	0.0065629	0.567329	1250	0.19686
LRRC8C	0.0065647	0.567329	1251	0.28218
ACBD5	0.0065821	0.567603	1252	0.21958
YY2	0.0065878	0.567603	1253	0.2241
ACSM6	0.0065925	0.567603	1254	0.17437
NKX3-1	0.0065968	0.567603	1255	0.23267
TMSB4Y	0.0066041	0.567603	1256	0.14695
FAM57B	0.0066049	0.567603	1257	0.21647
ZMYM3	0.0066094	0.567603	1258	0.24446
FCGR2A	0.0066307	0.568817	1259	0.17481
MLANA	0.0066407	0.568876	1260	0.18665
CMKLR1	0.0066498	0.568876	1261	0.28435
ZNF583	0.0066519	0.568876	1262	0.19894
SGK3	0.0066653	0.569342	1263	0.15937
SMPX	0.006674	0.569549	1264	0.39628
CAMK2D	0.0066852	0.570045	1265	0.22049
SLC35F5	0.0066929	0.570126	1266	0.32742
IRAK2	0.0067032	0.570416	1267	0.2166
TAS2R43	0.0067147	0.570416	1268	0.29853
IGFN1	0.0067161	0.570416	1269	-0.16878
ZMAT1	0.0067333	0.571166	1270	0.25135
CYTH4	0.00674	0.571258	1271	0.26536
SLC25A43	0.0067481	0.571258	1272	0.16813
SMDT1	0.0067537	0.571258	1273	0.058944
TTC38	0.0067598	0.571258	1274	0.29242
MLKL	0.0067671	0.571258	1275	0.30893
NIPA1	0.0067698	0.571258	1276	0.15781
NKX6-2	0.0067881	0.57164	1277	-0.055504
MYLPF	0.006797	0.57164	1278	0.28342
ABCG1	0.006802	0.57164	1279	0.37044
XK	0.0068107	0.57164	1280	0.089755
EXD1	0.0068156	0.57164	1281	0.21309
HSFY2	0.0068318	0.57164	1282	0.38933
ERV3-1	0.006833	0.57164	1283	0.17861
SP140L	0.0068395	0.57164	1284	0.2539
SENP8	0.0068474	0.57164	1285	0.21128
GPR139	0.0068474	0.57164	1286	0.27519
SLFN12L	0.0068476	0.57164	1287	0.24437
MYL2	0.0068515	0.57164	1288	0.27843
SFTPA1	0.0068661	0.571775	1289	0.27267
SH3D19	0.006875	0.571775	1290	0.27938
P2RY11	0.0068767	0.571775	1291	0.29495
BPY2	0.0068868	0.571775	1292	0.20309
CXorf23	0.006887	0.571775	1293	0.15695
TKTL2	0.0068894	0.567088	1294	0.34241
GABRR3	0.0068902	0.571775	1295	0.20694
CDH19	0.0069043	0.567329	1296	0.012717
ZNF860	0.0069124	0.572453	1297	0.21322
MYO16	0.006915	0.572453	1298	0.18241
USP51	0.0069265	0.572453	1299	0.16911
HIF1AN	0.00693	0.572453	1300	0.26368
TENM3	0.0069308	0.572453	1301	0.17293
FBXL4	0.0069425	0.572533	1302	-0.098971
STAT4	0.0069435	0.572533	1303	0.26863
DIRC1	0.0069497	0.572533	1304	0.15839
VENTX	0.0069939	0.574636	1305	0.21484
C20orf196	0.0069939	0.574636	1306	-0.09436
SMIM19	0.0070042	0.574957	1307	0.22501
TPO	0.0070381	0.577171	1308	0.051351
LOC113230	0.0070454	0.577252	1309	-0.59219
GIMAP1-GIMAP5	0.0070556	0.577345	1310	0.1405
OPN3	0.0070596	0.577345	1311	0.28887
HOMER3	0.0070673	0.577501	1312	0.048165
PHF19	0.0070968	0.578166	1313	0.16816
TMED9	0.0071014	0.578166	1314	0.23364
FAM217A	0.0071061	0.578166	1315	0.2521
DAP	0.0071179	0.578166	1316	0.06506
SLC20A2	0.007121	0.578166	1317	0.25816
LCE3C	0.0071218	0.578166	1318	0.36727
ZNF584	0.0071235	0.578166	1319	0.36282
FREM2	0.0071344	0.578262	1320	0.19425
AACS	0.0071398	0.578262	1321	0.26762
TRUB1	0.0071412	0.578262	1322	0.22333
ARMCX5-GPRASP2	0.0071504	0.578423	1323	0.060146
ADGRG3	0.0071737	0.579562	1324	0.25712
BTBD1	0.0071813	0.579562	1325	0.26093
CLEC3A	0.0071935	0.579733	1326	0.23747
GPR149	0.0071997	0.579733	1327	0.037818
CALD1	0.0072226	0.580484	1328	0.28151
SLC25A11	0.0072265	0.580484	1329	0.35534
RNF170	0.0072304	0.580484	1330	0.17371
CEP85L	0.0072345	0.580484	1331	0.26574
PRSS22	0.0072408	0.580484	1332	0.32201
SLITRK2	0.007246	0.580484	1333	0.23156
KIF3B	0.0072511	0.580484	1334	0.042939
SLC12A4	0.0072561	0.580484	1335	0.082639
SPRED1	0.0072728	0.581241	1336	0.20359
TIMM17B	0.0073063	0.583173	1337	0.31492
C15orf39	0.0073103	0.583173	1338	0.11249
PRAMEF19	0.0073173	0.58321	1339	-0.0011119
CYB5D1	0.0073491	0.584199	1340	0.26533
SH3BGR	0.0073531	0.584199	1341	0.33472
IGBP1	0.007354	0.584199	1342	-0.68124
TIGIT	0.0073555	0.584199	1343	0.18716
UBE2S	0.0073761	0.584867	1344	0.26296
PON1	0.0073883	0.562496	1345	0.34438
TAPBP	0.0074054	0.584867	1346	-0.018402
CCDC120	0.0074064	0.584867	1347	0.15036
DDX25	0.0074104	0.584867	1348	0.31616
SLC5A12	0.0074131	0.584867	1349	0.19706
OR52E8	0.0074268	0.584867	1350	0.23881
TMC7	0.007437	0.584867	1351	0.33008
TCEB3	0.0074385	0.584867	1352	0.21148
ADCY2	0.0074418	0.584867	1353	0.25859
METTL9	0.0074608	0.584867	1354	0.4229
GSPT2	0.0074612	0.584867	1355	0.22284
ZNF732	0.0074619	0.584867	1356	0.19878
CSF2RA	0.0074654	0.584867	1357	0.18771
SSH3	0.0074666	0.584867	1358	-0.031416
HLA-DRB5	0.0074713	0.584867	1359	0.20273
ARHGAP20	0.0074717	0.584867	1360	0.2396
COLEC12	0.00748	0.584931	1361	0.16372
ABTB2	0.0074829	0.584931	1362	0.096098
CYB5R2	0.007491	0.58501	1363	0.2872
NFE2L1	0.0075037	0.585051	1364	0.17665
CYP2C19	0.0075099	0.585051	1365	0.2817
HEPACAM	0.0075126	0.585051	1366	0.20719
SUPT20HL1	0.0075176	0.585051	1367	0.31902
OR51A7	0.0075304	0.585281	1368	0.12492
FAM19A5	0.0075339	0.585281	1369	0.20138
HEPH	0.0075426	0.585366	1370	0.35816
NAP1L2	0.0075508	0.585546	1371	0.15937
ABHD11	0.0075684	0.585995	1372	0.17139
ALDH8A1	0.007582	0.585995	1373	0.1616
SLC25A17	0.0075839	0.585995	1374	0.11833
BMP15	0.0075941	0.585995	1375	0.2559
CRYBB3	0.0075956	0.585995	1376	0.20751
TRIQK	0.007609	0.585995	1377	0.24438
PPAPDC3	0.0076105	0.585995	1378	0.10294
DPP8	0.0076111	0.585995	1379	0.19744
RSPH3	0.007614	0.585995	1380	0.22304
ANGPT2	0.0076381	0.586248	1381	0.24757
INAFM2	0.0076396	0.586248	1382	0.082242
AMN1	0.0076496	0.586248	1383	0.16666
ANKEF1	0.0076502	0.586248	1384	0.27986
CSF3R	0.007658	0.586248	1385	0.19247
RAG1	0.0076641	0.586248	1386	0.2567
FOXI1	0.0076645	0.586248	1387	0.29948
SEMA4G	0.007668	0.586248	1388	0.15415
EFCAB1	0.0076973	0.579562	1389	0.14581
C10orf88	0.0077182	0.588462	1390	0.19407
WAS	0.0077246	0.588516	1391	0.24918
SELO	0.007734	0.588662	1392	0.25563
OR2C3	0.0077652	0.589524	1393	0.18123
TDRD7	0.0077654	0.589524	1394	0.11294
RCCD1	0.0077753	0.589524	1395	0.0431
HRASLS2	0.007783	0.589524	1396	0.23896
ST20-MTHFS	0.007788	0.589524	1397	-0.18721
THAP9	0.0078023	0.589524	1398	0.35902
CLEC4G	0.0078038	0.589524	1399	0.25513
CARHSP1	0.0078124	0.589524	1400	0.25043
TAF11	0.0078166	0.589524	1401	0.26073
AWAT2	0.0078168	0.589524	1402	-0.0051281
PERM1	0.0078254	0.589524	1403	0.20178
ARL13B	0.007834	0.589524	1404	0.15367
DOPEY2	0.0078362	0.589524	1405	0.2619
TES	0.007837	0.589524	1406	0.2269
OR8D1	0.0078539	0.589951	1407	0.23786
GUCA2B	0.0078558	0.589951	1408	0.13087
RENBP	0.0078682	0.590473	1409	0.022308
C10orf53	0.0078941	0.590992	1410	0.19776
HMMR	0.0079056	0.590992	1411	0.16253
IER2	0.0079126	0.590992	1412	0.18554
RNF133	0.0079135	0.590992	1413	0.029686
SULT4A1	0.0079154	0.590992	1414	0.26257
SLCO1B1	0.0079268	0.590992	1415	0.24792
NKX2-3	0.0079351	0.590992	1416	-0.13002
ZNF146	0.0079371	0.590992	1417	0.16952
XPC	0.0079479	0.591335	1418	0.24815
TMEM18	0.0079653	0.591977	1419	0.12095
TRIM68	0.0079767	0.57164	1420	0.2949
LRRC36	0.0079769	0.592437	1421	0.25646
ASB9	0.0080131	0.594306	1422	0.28322
BMP8A	0.0080293	0.594812	1423	0.23544
MUSK	0.0080479	0.594962	1424	0.27023
TMEM128	0.0080521	0.594962	1425	0.17087
ATP6V1C2	0.008055	0.594962	1426	0.35111
NFE2L3	0.0080562	0.594962	1427	-0.082613
CHRM5	0.0080843	0.595183	1428	0.20882
EDNRB	0.0080862	0.595183	1429	0.25446
OR8H1	0.0080962	0.595183	1430	0.065113
SLC17A1	0.0081049	0.595183	1431	0.23943
ADAMTSL1	0.0081209	0.595183	1432	0.22721
CDCA5	0.0081252	0.595183	1433	-0.42607
SPOCK3	0.0081282	0.595183	1434	0.21099
EBF3	0.0081338	0.595183	1435	0.13093
ASRGL1	0.0081353	0.595183	1436	0.14482
KRT76	0.0081457	0.595183	1437	0.09031
ALKBH4	0.0081517	0.595183	1438	0.041918
CCNA1	0.0081555	0.595183	1439	0.2598
POLK	0.0081634	0.595183	1440	-0.12486
SNX27	0.0081693	0.595183	1441	0.2479
VAV1	0.0081768	0.595183	1442	0.2487
BMP5	0.0081829	0.595183	1443	0.21997
HAMP	0.0081927	0.595183	1444	0.074589
DUSP11	0.0081986	0.595183	1445	-0.025106
SLIT2	0.0082032	0.595183	1446	0.008313
CSH1	0.0082146	0.595183	1447	0.30477
PGP	0.0082156	0.595183	1448	0.19361
TAS2R30	0.0082195	0.595183	1449	0.30781
OTUD7B	0.0082279	0.595183	1450	0.32559
HLA-DOB	0.008228	0.595183	1451	-0.18016
C11orf65	0.0082344	0.595183	1452	0.16385
TMEM45B	0.0082449	0.595366	1453	0.26335
SAMD12	0.0082685	0.595837	1454	0.26958
TRAP1	0.0082694	0.595837	1455	0.37693
KCNAB3	0.0082738	0.595837	1456	0.21945
STX1A	0.008284	0.596005	1457	0.1336
IQCA1	0.0083015	0.596626	1458	0.23042
ZNF805	0.0083131	0.596688	1459	0.094432
SYCE1	0.00832	0.596688	1460	0.16415
CLVS1	0.0083233	0.596688	1461	0.30675
CCDC174	0.0083308	0.596713	1462	-0.42148
RBMY1A1	0.0083583	0.597898	1463	0.19734
ACOT6	0.0083638	0.597969	1464	0.21536
LKAAEAR1	0.0083822	0.598556	1465	-0.0063094
CALCOCO2	0.0083871	0.598556	1466	-0.18022
CRY1	0.0083937	0.598593	1467	0.3724
CARD18	0.008407	0.599094	1468	0.2936
HINT3	0.0084312	0.599196	1469	0.27047
FKBP1B	0.0084343	0.599196	1470	0.19127
IQCA1L	0.008461	0.599196	1471	0.24448
ATP8B4	0.0084638	0.59098	1472	0.082161
ANKRA2	0.0084679	0.599196	1473	0.37379
KMT2E	0.0084714	0.599196	1474	0.17378
CAPN12	0.0084781	0.599196	1475	0.21713
WIBG	0.0084804	0.599196	1476	0.28767
CNTRL	0.0084819	0.599196	1477	0.23888
CFAP61	0.0084849	0.599196	1478	0.18181
PAPOLG	0.0085016	0.599196	1479	0.26376
OR2M5	0.0085019	0.599196	1480	0.27626
CASD1	0.0085025	0.599196	1481	0.30656
ZBTB7A	0.0085049	0.599196	1482	0.26544
PIK3R6	0.0085066	0.599196	1483	-0.074589
KRT71	0.0085225	0.59993	1484	0.29566
CCRL2	0.0085233	0.590992	1485	-0.10513
PPARA	0.0085506	0.600752	1486	0.25339
OR5H14	0.0085582	0.600752	1487	0.23091
DSC3	0.0085604	0.600752	1488	0.18211
CXorf57	0.0085649	0.600752	1489	0.2721
ROS1	0.0085652	0.600752	1490	-0.095092
WFDC13	0.0085807	0.601042	1491	0.24593
ZCCHC2	0.0085877	0.601042	1492	0.050185
TECRL	0.0085883	0.601042	1493	0.21004
VMAC	0.0086132	0.602101	1494	0.36165
FAM131C	0.0086272	0.602531	1495	0.22279
PCK2	0.0086505	0.603424	1496	0.11585
CCL1	0.0086618	0.603424	1497	0.13322
TCF24	0.0086621	0.603424	1498	0.45426
SCEL	0.0086858	0.584867	1499	0.27411
MED19	0.0086866	0.603609	1500	-0.12418
PPIAL4A	0.0086904	0.603609	1501	-0.4693
PDE6C	0.0086905	0.603609	1502	0.22771
MKS1	0.0086993	0.595183	1503	0.17415
ZNF397	0.0086993	0.595183	1504	0.13
BOD1	0.0087065	0.60401	1505	0.17419
SLC6A19	0.0088441	0.610385	1506	0.15489
FASLG	0.0088445	0.610385	1507	0.024083
DTNA	0.0088556	0.610385	1508	0.23888
SCAPER	0.0088576	0.610385	1509	-0.10299
ATP2C2	0.0088683	0.61063	1510	0.26595
GPR108	0.008894	0.611542	1511	0.14767
MRPL19	0.0089172	0.612517	1512	-0.33477
NPPC	0.0089472	0.613297	1513	-0.17686
CCDC83	0.0089536	0.613297	1514	0.26335
SARAF	0.0089569	0.613297	1515	0.26366
ZDHHC11	0.0089821	0.614145	1516	0.35196
C18orf32	0.0089986	0.614673	1517	-0.018506
FZD4	0.0090146	0.615018	1518	0.33104
ZNF792	0.009036	0.615322	1519	0.090005
KLHL13	0.0090388	0.615322	1520	0.19227
RNF181	0.0090499	0.615574	1521	-0.13993
NALCN	0.0090868	0.599196	1522	0.28407
MAGEA11	0.0090932	0.617275	1523	0.36308
MTRR	0.0091095	0.61765	1524	0.2597
MMD	0.0091274	0.617903	1525	0.1392
ZGRF1	0.0091381	0.617903	1526	0.26816
CLEC12B	0.0091486	0.617903	1527	0.20101
C19orf24	0.0091526	0.617903	1528	0.097374
PMEPA1	0.0091558	0.617903	1529	0.2389
TBCA	0.009169	0.618107	1530	0.27039
MTSS1L	0.0091774	0.618169	1531	0.047952
ATM	0.0091963	0.618238	1532	0.2223
BTBD6	0.0092021	0.618238	1533	0.1907
ZNRF4	0.0092049	0.618238	1534	0.1343
ABAT	0.0092142	0.618267	1535	0.23268
TPP1	0.0092289	0.618625	1536	0.28817
PBLD	0.0092495	0.619118	1537	-0.24094
CGA	0.0093083	0.620676	1538	0.3025
APCS	0.0093124	0.620676	1539	0.062246
GLT8D2	0.0093166	0.620676	1540	0.444
OR2T4	0.0093181	0.620676	1541	0.0099704
TBL1Y	0.0093404	0.620676	1542	0.3221
BMP3	0.0093429	0.620676	1543	0.19702
IVL	0.0093453	0.620676	1544	0.27464
LNX1	0.009359	0.620676	1545	0.24454
SHH	0.0093674	0.620676	1546	0.067541
ZNF630	0.0093827	0.620676	1547	0.28726
NARR	0.0093839	0.620676	1548	0.2472
MAPKAPK5	0.0093845	0.620676	1549	-0.043423
SYBU	0.0094136	0.621282	1550	0.13724
UNC93A	0.0094186	0.621282	1551	0.16767
CCDC7	0.0094365	0.621282	1552	0.093293
KLRD1	0.0094405	0.621282	1553	0.35105
PINLYP	0.0094501	0.621282	1554	0.39375
CT45A10	0.0094526	0.621282	1555	0.26622
RASD2	0.0094647	0.621282	1556	0.32991
C9orf117	0.0094668	0.621282	1557	0.23857
RWDD1	0.0094809	0.621282	1558	0.2125
PEX7	0.0094829	0.621282	1559	0.25986
TNFSF15	0.0094848	0.621282	1560	0.067056
CADPS	0.0094866	0.621282	1561	0.28274
UQCR11	0.0095108	0.622128	1562	0.213
CAPN5	0.0095268	0.622128	1563	0.057958
CTPS2	0.0095307	0.622128	1564	0.31213
SPATA22	0.0095414	0.622128	1565	0.36438
POTEB2	0.0095433	0.622128	1566	0.027122
TMEM56	0.0095641	0.622128	1567	0.25135
CISD2	0.0095704	0.622128	1568	0.12252
STOX2	0.0095704	0.622128	1569	0.26147
PVRL3	0.0095748	0.622128	1570	0.075959
PLEKHO2	0.0096147	0.622591	1571	-0.10317
SAGE1	0.0096222	0.622591	1572	0.24932
MAP2K3	0.0096222	0.622591	1573	0.26319
KIAA1107	0.0096225	0.622591	1574	0.28126
RAB7B	0.0096785	0.624241	1575	-0.10249
YWHAQ	0.0096786	0.624241	1576	0.35725
AKAP14	0.0096924	0.624241	1577	0.08838
BTBD16	0.0096971	0.624241	1578	0.35392
ZNF345	0.0096993	0.624241	1579	0.26562
MAP3K10	0.0097125	0.624396	1580	0.21242
FRMD4A	0.0097203	0.624396	1581	0.26848
KIN	0.0097271	0.624396	1582	0.15897
MAGEC3	0.0097354	0.624396	1583	0.25647
SSX3	0.0097424	0.624396	1584	0.22091
SLFN14	0.0097584	0.624703	1585	0.13354
SPRR2D	0.0097671	0.624703	1586	0.22118
ARRB2	0.0097916	0.624703	1587	0.35373
OR5K2	0.0097919	0.624703	1588	0.096326
ATG3	0.0097965	0.624703	1589	0.1489
POLR2B	0.0097966	0.624703	1590	-1.1759
TSPY8	0.0098121	0.624703	1591	0.1854
FOLR1	0.0098126	0.624703	1592	-0.39917
NRP1	0.0098199	0.624703	1593	-0.26981
CD82	0.0098378	0.624764	1594	0.1701
FZD1	0.009839	0.624764	1595	0.2179
OLFM3	0.0098665	0.62481	1596	0.20124
GNGT1	0.0098713	0.62481	1597	0.11256
ARFGAP2	0.0098741	0.62481	1598	0.26974
CCDC157	0.0098755	0.62481	1599	0.33204
DUSP22	0.0098796	0.62481	1600	0.33012
C16orf74	0.0098916	0.624896	1601	0.19943
S100G	0.009908	0.625227	1602	0.18994
SLC6A16	0.0099181	0.625227	1603	0.27612
RTN3	0.0099226	0.625227	1604	0.069246
GNAI3	0.0099447	0.625977	1605	-0.03383
CTXN2	0.0099739	0.626201	1606	0.067697
PACRGL	0.0099799	0.626201	1607	0.22624
PAGE2B	0.0099821	0.626201	1608	0.21279
S100A10	0.0099889	0.626201	1609	0.28127
CLDN3	0.0099958	0.626201	1610	0.32039
ZNF697	0.010002	0.626201	1611	0.31767
MS4A13	0.010002	0.626201	1612	0.13356
UBE2R2	0.010029	0.626723	1613	0.12138
GRAMD1A	0.010035	0.626723	1614	0.25726
OR10X1	0.010038	0.626723	1615	0.25461
KCNG1	0.010068	0.627086	1616	0.24911
UHMK1	0.010076	0.627086	1617	-0.16841
GSTZ1	0.010081	0.627086	1618	0.23121
EPYC	0.010088	0.627086	1619	0.20168
PDCL2	0.010111	0.627086	1620	0.20775
TMEM65	0.010121	0.627086	1621	0.34634
PA2G4	0.01013	0.627086	1622	-0.0014668
TRABD	0.010138	0.627086	1623	0.20099
MAGEB16	0.010141	0.627086	1624	0.17835
SMURF1	0.010142	0.627086	1625	0.19852
KLRG1	0.01015	0.627086	1626	0.19817
MMP15	0.01016	0.627086	1627	0.17193
SSX4	0.010179	0.627086	1628	-0.14258
ABCC12	0.01018	0.627086	1629	0.24039
OR2G6	0.010188	0.627086	1630	0.21803
SMARCA1	0.010203	0.627086	1631	0.26082
CCDC124	0.010208	0.627086	1632	0.28721
PRSS23	0.010222	0.627086	1633	0.28206
GSR	0.01023	0.627086	1634	0.17779
WNK1	0.010233	0.627086	1635	0.32749
XKR9	0.010234	0.627086	1636	0.099417
LGALS1	0.010244	0.627086	1637	0.23654
RNF180	0.010245	0.627086	1638	0.24712
ACRV1	0.010247	0.627086	1639	0.21366
ACRC	0.010249	0.627086	1640	0.26966
TMEM33	0.010252	0.627086	1641	0.24495
SPESP1	0.01026	0.62715	1642	0.22069
DHODH	0.010282	0.627166	1643	-0.20962
DPYSL2	0.010284	0.627166	1644	0.35006
MESP2	0.010286	0.627166	1645	0.21419
EFCAB3	0.010291	0.627166	1646	0.25528
RND3	0.010331	0.628017	1647	0.18662
C14orf166	0.010331	0.628017	1648	0.27824
DEFB116	0.010332	0.628017	1649	0.23086
ACSM5	0.010345	0.628051	1650	0.2833
PAPLN	0.010348	0.628051	1651	0.16314
PMCH	0.010357	0.628051	1652	0.24104
C2orf61	0.010375	0.628492	1653	0.12338
GOLGA7	0.010384	0.628536	1654	0.22242
AGPAT2	0.010436	0.630577	1655	-0.033671
GNPDA2	0.01045	0.630806	1656	0.11597
DDIT4L	0.010476	0.63099	1657	0.22063
APTX	0.010487	0.63099	1658	0.022687
CPT1A	0.010524	0.63099	1659	0.29037
GNRH1	0.010526	0.63099	1660	0.18882
FOXN3	0.010537	0.63099	1661	0.0084067
FILIP1	0.010537	0.63099	1662	0.19582
GORASP1	0.010538	0.63099	1663	0.33015
LMBR1L	0.010538	0.63099	1664	0.15434
ACAD10	0.010538	0.63099	1665	0.19711
WIPI2	0.010555	0.63099	1666	-0.069293
FBXW4	0.010555	0.63099	1667	0.32942
CNIH3	0.010558	0.63099	1668	0.19737
UBASH3A	0.010568	0.63099	1669	0.14978
MYH15	0.01057	0.63099	1670	0.065751
CREBRF	0.010613	0.631306	1671	0.27558
L1TD1	0.010631	0.631306	1672	0.24796
ELMOD2	0.010632	0.631306	1673	0.20905
IRX1	0.010636	0.631306	1674	0.2409
UGT2B7	0.010641	0.631306	1675	0.035872
SLC30A9	0.010664	0.631306	1676	0.28058
ZNF667	0.010669	0.631306	1677	0.2056
SDC1	0.010673	0.631306	1678	0.25232
PCSK2	0.010674	0.631306	1679	0.15239
PRDM7	0.010675	0.631306	1680	0.34183
OR7A5	0.010692	0.631306	1681	0.24118
GSTO2	0.010696	0.631306	1682	0.18665
PPP1R14C	0.010698	0.631306	1683	0.193
RBMS3	0.010747	0.633027	1684	0.16742
ARRDC1	0.01075	0.633027	1685	0.1712
ZNF131	0.010789	0.633824	1686	-0.065263
IL17REL	0.010793	0.633824	1687	0.28153
ABCA3	0.010795	0.633824	1688	0.19865
PDIK1L	0.010802	0.633824	1689	0.048379
TRA2A	0.010803	0.620676	1690	0.26949
DAPK1	0.010812	0.633824	1691	0.31557
VCPIP1	0.010815	0.633824	1692	0.28353
IGFALS	0.010846	0.634589	1693	0.13194
CELF6	0.010849	0.634589	1694	0.11014
ZNF396	0.010892	0.634704	1695	0.18333
PCDH17	0.010896	0.634704	1696	0.2432
IPP	0.010897	0.634704	1697	0.10155
CASP10	0.010903	0.634704	1698	-0.054075
C9orf156	0.010913	0.634704	1699	0.12139
CLUH	0.010914	0.634704	1700	0.25953
TRIM33	0.010916	0.634704	1701	0.21986
RSRP1	0.010929	0.634704	1702	0.21306
NRSN2	0.010935	0.634704	1703	0.16985
FMNL3	0.01094	0.634704	1704	0.27874
BAP1	0.010948	0.634704	1705	-0.23817
AP1AR	0.010953	0.634704	1706	0.19918
NOX4	0.010971	0.635097	1707	0.25254
TIAL1	0.01099	0.635233	1708	0.17307
CA5B	0.011	0.635233	1709	0.16226
CES5A	0.011001	0.635233	1710	0.21359
FOPNL	0.011008	0.635233	1711	0.28818
KDM5A	0.011034	0.635958	1712	0.2505
CELA3B	0.011037	0.635958	1713	0.04733
ABCA4	0.011051	0.636159	1714	0.26321
PAX3	0.011088	0.637426	1715	0.23916
ANKRD42	0.011125	0.631122	1716	0.29695
IL7	0.011135	0.638792	1717	0.24565
PSD	0.011136	0.638792	1718	0.24543
KRTAP27-1	0.011146	0.638913	1719	0.28053
KDELR2	0.011153	0.638913	1720	0.19993
CD86	0.011181	0.639291	1721	0.36638
OVOL1	0.011186	0.639291	1722	0.15535
C3orf14	0.011192	0.639291	1723	0.23955
CKLF-CMTM1	0.011204	0.639291	1724	0.14214
SUSD5	0.011205	0.639291	1725	0.16321
TTLL2	0.011224	0.639625	1726	0.20927
EBF2	0.011256	0.640391	1727	0.096845
TTBK2	0.011257	0.640391	1728	0.18609
PCDH20	0.011269	0.640507	1729	0.19803
WDR31	0.011277	0.640526	1730	0.28902
ADH5	0.011291	0.640659	1731	0.37196
EPCAM	0.011304	0.64072	1732	0.19695
CDK2AP2	0.011307	0.64072	1733	0.0011286
C1orf112	0.011352	0.641515	1734	0.1543
NSUN4	0.011357	0.641515	1735	0.28783
TP53I3	0.011369	0.641515	1736	0.32092
LGI1	0.01137	0.641515	1737	0.25061
VPS33B	0.011377	0.641515	1738	0.36963
FAM124B	0.011384	0.641515	1739	0.21715
GFOD1	0.011385	0.641515	1740	0.25888
CMC1	0.01141	0.642085	1741	-0.11678
TRIB3	0.011434	0.642085	1742	0.2087
ZCWPW2	0.011461	0.642085	1743	-0.27143
MROH5	0.011461	0.642085	1744	-0.13304
PCDH11Y	0.011464	0.642085	1745	0.19722
FCRL4	0.011471	0.642085	1746	0.24035
AHSP	0.011484	0.642085	1747	0.34939
DSG3	0.011488	0.642085	1748	0.28432
FSCB	0.011494	0.642085	1749	0.29252
CDY2B	0.011494	0.642085	1750	0.22242
NTPCR	0.011499	0.642085	1751	-0.049006
ZNF425	0.011499	0.642085	1752	0.35008
OSBPL1A	0.011509	0.642085	1753	0.26851
WNT11	0.011509	0.642085	1754	0.14631
FBXO25	0.011516	0.642085	1755	0.31299
TSPO	0.011549	0.642987	1756	0.27415
HEBP2	0.011563	0.643308	1757	0.19803
TREX2	0.011582	0.643905	1758	0.21534
NQO1	0.011623	0.64514	1759	0.3569
PLEKHM3	0.011652	0.64514	1760	0.11479
KCNE1	0.011653	0.64514	1761	0.33132
ZNF33A	0.011665	0.64514	1762	0.15397
REC8	0.011666	0.64514	1763	0.060458
IL4R	0.011675	0.64514	1764	0.33282
FLT3	0.011677	0.64514	1765	0.1076
DLK1	0.011686	0.645195	1766	0.31311
FAM63B	0.011698	0.645418	1767	0.24292
DTD1	0.011732	0.639625	1768	0.17255
TLR7	0.011736	0.646679	1769	0.22906
TAS2R13	0.011767	0.647519	1770	0.14033
LRRC72	0.011768	0.647519	1771	0.21106
SVOPL	0.011813	0.648814	1772	-0.068528
MSANTD3-TMEFF1	0.011818	0.648814	1773	0.26371
STIM2	0.011823	0.648814	1774	0.24182
STC1	0.011846	0.648814	1775	0.22981
SYCP2L	0.011847	0.648814	1776	0.065228
LIMCH1	0.01185	0.648814	1777	0.3605
NBPF3	0.011868	0.648814	1778	0.030776
AICDA	0.011871	0.648814	1779	-0.045641
EVC2	0.011873	0.648814	1780	0.21787
TIMM17A	0.011886	0.648814	1781	0.20343
CFAP46	0.01189	0.648814	1782	0.31314
TMEM229A	0.011907	0.648892	1783	0.11575
OR5B12	0.011909	0.648892	1784	0.18989
GTF2H5	0.011931	0.649252	1785	0.29928
KIAA2022	0.011941	0.649252	1786	0.17874
FAM228A	0.011952	0.649252	1787	0.16411
RBM3	0.011969	0.649252	1788	0.014042
SH3TC1	0.011973	0.649252	1789	0.17556
HPS4	0.011981	0.649252	1790	0.2202
PMAIP1	0.011986	0.649252	1791	0.23706
CLIC3	0.012024	0.650431	1792	-0.035682
ZFP37	0.012032	0.650431	1793	0.26929
USP24	0.012038	0.642514	1794	0.22576
ZNF302	0.01207	0.651458	1795	0.17676
DYRK4	0.012075	0.651458	1796	0.1404
CYP2C18	0.012127	0.652513	1797	-0.10648
MYEOV2	0.012127	0.645129	1798	0.11874
OR4F15	0.012129	0.652513	1799	0.23865
ANO8	0.012137	0.652513	1800	0.33451
PKP4	0.01214	0.652513	1801	0.34331
CFAP36	0.01219	0.654341	1802	0.21771
OCIAD1	0.012202	0.654433	1803	0.31429
ZNRF3	0.012206	0.654433	1804	0.17362
ZFP92	0.012218	0.654657	1805	0.16894
GRIA3	0.012233	0.654847	1806	0.18168
SLC35F2	0.012241	0.654847	1807	0.19347
ZNF727	0.012253	0.6549	1808	0.17026
RBMY1B	0.012259	0.6549	1809	0.36857
OR5K4	0.012288	0.655751	1810	0.30513
AGL	0.012295	0.655751	1811	0.22453
ILVBL	0.012314	0.656121	1812	0.22852
CYR61	0.012331	0.6562	1813	0.058506
PIH1D1	0.012334	0.6562	1814	0.25613
ERP27	0.012358	0.656701	1815	0.33123
FAM122B	0.012378	0.656701	1816	0.23313
CDC42SE2	0.012383	0.656701	1817	0.16346
UBXN11	0.012395	0.656701	1818	0.17378
C15orf65	0.0124	0.656701	1819	0.31064
SCML1	0.012401	0.656701	1820	-0.028218
OR9A4	0.012414	0.656901	1821	0.12762
KRTAP12-2	0.012436	0.657231	1822	0.17979
MID1	0.012445	0.657231	1823	0.29035
CLIP3	0.012449	0.657231	1824	0.23147
NKG7	0.012457	0.657245	1825	0.22264
CEND1	0.01247	0.657444	1826	0.10807
OR5H1	0.012497	0.658237	1827	0.2448
PRRG1	0.01251	0.658291	1828	0.3089
STYXL1	0.012515	0.658291	1829	0.17465
ARL3	0.01253	0.658413	1830	0.31706
YWHAE	0.01256	0.659437	1831	0.29497
LMO7DN	0.012573	0.659574	1832	0.23114
SERPINA11	0.012589	0.659621	1833	0.23417
LOC286238	0.012593	0.659621	1834	0.28949
CYBB	0.012601	0.652513	1835	0.27051
ARVCF	0.012621	0.659967	1836	0.24942
EME2	0.012639	0.659967	1837	0.19583
SYT5	0.012642	0.659967	1838	0.27259
DAG1	0.012646	0.659967	1839	0.18649
GRB14	0.01265	0.659967	1840	-0.064475
OR12D3	0.012658	0.659967	1841	0.27467
REG3A	0.012677	0.660473	1842	0.24751
RFX3	0.012708	0.660862	1843	0.1973
SEC22A	0.012711	0.660862	1844	0.24791
MUC3A	0.012725	0.660862	1845	0.23456
CLIC4	0.012749	0.660862	1846	0.25493
PSME4	0.01275	0.660862	1847	0.097171
ZNF785	0.012756	0.660862	1848	0.24599
PALMD	0.012775	0.660862	1849	0.064392
FRMD6	0.012777	0.660862	1850	0.24224
ODF2L	0.012778	0.660862	1851	0.1513
ATP4A	0.012785	0.660862	1852	0.192
PIRT	0.012823	0.660862	1853	0.26852
BCL2L2	0.012824	0.660862	1854	0.22045
KRTAP22-2	0.012834	0.660862	1855	0.17838
ZNF24	0.012837	0.660862	1856	0.23723
ZNF569	0.012839	0.660862	1857	0.17651
TRAM1L1	0.012843	0.660862	1858	-0.11155
CEP44	0.012848	0.660862	1859	-0.083398
CCL3L3	0.012848	0.660862	1860	0.14302
CCL18	0.012862	0.660862	1861	0.01216
KDM7A	0.012862	0.660862	1862	0.19989
PTPMT1	0.012873	0.660862	1863	0.062189
TMEM37	0.012887	0.660975	1864	0.084832
NHSL2	0.012928	0.661294	1865	0.11084
TRIM4	0.012931	0.661294	1866	0.211
C22orf42	0.012932	0.661294	1867	0.20999
C7	0.012933	0.661294	1868	0.29072
GBA2	0.012946	0.661294	1869	0.2603
HEY2	0.012966	0.661294	1870	0.20118
KRTAP23-1	0.012969	0.661294	1871	0.15214
NGLY1	0.012976	0.661294	1872	0.35494
CCDC70	0.012981	0.661294	1873	0.25054
TTPA	0.012983	0.661294	1874	0.054483
DCSTAMP	0.013	0.661454	1875	0.24757
SOCS5	0.013003	0.661454	1876	0.05885
WDR17	0.013042	0.662258	1877	0.19284
PRAMEF14	0.013048	0.662258	1878	0.13069
ANO5	0.013058	0.662258	1879	0.18644
NEUROD4	0.01306	0.662258	1880	0.23597
ERO1LB	0.013091	0.663033	1881	0.19741
HDAC2	0.013106	0.663033	1882	0.30277
PPEF2	0.013115	0.663033	1883	0.35008
CEMP1	0.013125	0.663064	1884	0.026983
GRIK1	0.013148	0.663066	1885	0.27285
OTUD6B	0.013163	0.663066	1886	0.049525
C5orf22	0.013164	0.663066	1887	0.13375
GTPBP6	0.013174	0.663066	1888	0.073837
CEP170B	0.013181	0.663066	1889	0.13549
ABCB8	0.013185	0.663066	1890	0.068558
SLC25A53	0.013195	0.663066	1891	0.045056
NKX2-2	0.013201	0.663066	1892	0.18753
ADRB1	0.013207	0.663066	1893	0.14092
BPY2B	0.013215	0.663066	1894	0.26235
TSC22D1	0.013221	0.663066	1895	0.16323
FADD	0.01323	0.663108	1896	0.046323
C19orf26	0.013252	0.663635	1897	0.26547
KDM4B	0.013304	0.663809	1898	0.17568
HMX3	0.013323	0.663809	1899	0.21732
SLC9A4	0.01333	0.663809	1900	0.24676
FAM71F2	0.013332	0.663809	1901	0.11775
LOC100130880	0.013338	0.663809	1902	0.22598
SSX1	0.013345	0.663809	1903	0.15785
RTN2	0.013355	0.663809	1904	-0.050974
CSK	0.01336	0.663809	1905	-0.093379
BEST2	0.013364	0.663809	1906	0.33421
INPPL1	0.013364	0.663809	1907	0.17232
N6AMT2	0.01338	0.663809	1908	0.085256
CYP2R1	0.013389	0.663809	1909	0.21108
FBXO28	0.013389	0.663809	1910	0.057006
ZNF655	0.013415	0.664393	1911	0.24453
TWSG1	0.013425	0.664393	1912	0.32941
CYLC2	0.013448	0.664619	1913	0.19055
HYAL4	0.01345	0.664619	1914	0.18201
OR2L3	0.013497	0.666317	1915	0.32981
ZMAT3	0.013508	0.666542	1916	0.19349
CASP5	0.013548	0.667675	1917	0.26612
ABHD10	0.013559	0.667691	1918	0.047899
CD59	0.013567	0.667691	1919	0.16309
FBXO32	0.013611	0.668996	1920	0.082123
APBA1	0.013625	0.669143	1921	0.22611
KIF21B	0.013681	0.67067	1922	0.18771
PSG5	0.013682	0.67067	1923	0.09094
TMEM257	0.013698	0.67067	1924	0.08759
RASSF10	0.0137	0.67067	1925	0.28229
FAM104B	0.013712	0.67067	1926	0.18333
NUDT10	0.013721	0.67067	1927	0.2003
CLEC2D	0.013723	0.67067	1928	0.24382
MBTD1	0.013746	0.671179	1929	0.22577
ATE1	0.013759	0.671285	1930	0.16904
ZBTB16	0.013792	0.671285	1931	0.28123
HELB	0.013793	0.671285	1932	-0.082179
GJA1	0.013797	0.671285	1933	0.18596
HSPBAP1	0.013815	0.671285	1934	-0.15641
GGT7	0.013817	0.671285	1935	-0.086759
GXYLT2	0.013829	0.671285	1936	0.27131
SLC35F4	0.013842	0.671285	1937	0.18409
DCAF4L1	0.013849	0.671285	1938	0.23557
AXDND1	0.013852	0.671285	1939	0.21747
CALN1	0.013857	0.671285	1940	0.2471
SOX15	0.013859	0.671285	1941	0.30546
ASPHD1	0.013862	0.671285	1942	0.27286
IL1RAPL1	0.013936	0.673058	1943	0.25483
ZNF713	0.01394	0.673058	1944	0.25795
WWC2	0.013957	0.673058	1945	0.29866
CD300E	0.01396	0.673058	1946	0.32842
LINC00452	0.013969	0.673058	1947	0.12302
KBTBD3	0.013972	0.673058	1948	0.18833
PCDHB9	0.013981	0.673058	1949	0.2092
GTSCR1	0.013998	0.673058	1950	0.33091
PRAMEF4	0.014	0.673058	1951	0.22122
SLC9A6	0.01402	0.673058	1952	0.0060368
ZNF280A	0.014031	0.673058	1953	0.22567
RETN	0.014034	0.673058	1954	0.21094
OR2A12	0.014049	0.673058	1955	0.15235
MYO5C	0.014052	0.673058	1956	0.22336
SHISA9	0.014056	0.673058	1957	-0.024608
GUF1	0.014067	0.673058	1958	0.18875
USP14	0.014069	0.673058	1959	0.20499
KNSTRN	0.014106	0.674086	1960	0.30735
CCDC85B	0.014113	0.674086	1961	0.25233
DNMBP	0.014122	0.674086	1962	-0.15038
LDHD	0.014145	0.674755	1963	0.14466
PAX9	0.014173	0.675137	1964	-0.082529
NR1H3	0.014183	0.675137	1965	0.2424
AHCYL2	0.014193	0.675137	1966	0.26905
DCLK1	0.014194	0.675137	1967	0.18193
PUS3	0.014206	0.675137	1968	0.20407
TMSB4X	0.014217	0.675137	1969	0.30353
SLC39A8	0.014217	0.675137	1970	0.34465
LDOC1	0.014224	0.663033	1971	0.23052
BRD1	0.014235	0.675368	1972	0.23244
HACD2	0.014241	0.675368	1973	0.37433
INO80E	0.014252	0.675368	1974	0.2062
ABHD13	0.01426	0.675368	1975	0.21495
IDO1	0.014316	0.677077	1976	0.18677
SMAD5	0.014324	0.677077	1977	0.3197
SULF1	0.014374	0.678073	1978	0.24162
SDR39U1	0.014377	0.678073	1979	-0.15253
TGFB1	0.014379	0.678073	1980	0.18792
COLCA2	0.014388	0.678073	1981	0.13093
STMN1	0.014419	0.679019	1982	0.19434
COL8A1	0.01448	0.68092	1983	0.079326
ZNF80	0.014494	0.68092	1984	0.017389
TMEM56-RWDD3	0.014503	0.68092	1985	0.26847
RSC1A1	0.014504	0.68092	1986	0.27197
GOLGA1	0.014517	0.680948	1987	0.080417
ZNF680	0.014531	0.680948	1988	0.06299
ELOVL6	0.014532	0.680948	1989	0.27064
ZFP14	0.014556	0.681461	1990	0.1919
TMEM54	0.014581	0.681666	1991	0.16091
DPH7	0.014588	0.681666	1992	0.07466
DOCK8	0.014594	0.681666	1993	0.31761
IGSF6	0.014623	0.681666	1994	-0.12143
SYCE3	0.014636	0.681666	1995	0.22543
DEFA5	0.014646	0.681666	1996	0.10844
TUBB2A	0.014668	0.681666	1997	0.24234
CHRNA5	0.014672	0.681666	1998	0.052733
ZNF189	0.014675	0.681666	1999	0.22298
[truncated: 17,113 more rows]

## Sheet: Supplementary Table 2
id	neg|score	neg|fdr	neg|rank	neg|lfc (median of all guides and replicates)
ACE2	1.0933e-26	0.000354	1	-2.8685
NFE2	3.3974e-11	0.000354	2	-1.0733
TRAF3IP2	4.2464e-10	0.000354	3	-1.028
COLQ	3.0084e-09	0.000354	4	-0.54014
TRDMT1	4.2932e-09	0.000354	5	-0.69031
TNFRSF10B	7.2007e-09	0.000354	6	-0.93808
SLC5A1	8.0768e-09	0.000354	7	-0.37978
YLPM1	1.7923e-08	0.000354	8	-0.31282
APOL1	2.6031e-08	0.000354	9	-0.95042
HNF1B	5.6103e-08	0.000354	10	-0.84621
HELZ2	7.8944e-08	0.000354	11	-0.22572
INSM2	7.947e-08	0.000354	12	-0.59974
EMP1	8.332e-08	0.000354	13	-0.38142
CASP10	9.2379e-08	0.000354	14	-0.57962
SRF	1.3171e-07	0.00099	15	-0.59705
SQSTM1	1.6899e-07	0.001375	16	-0.61709
CDKN1A	2.0319e-07	0.001375	17	-0.71872
HNF4A	2.1249e-07	0.001375	18	-0.49098
RNASEL	2.5554e-07	0.001824	19	-0.51049
LGALS9	2.8019e-07	0.002228	20	-0.59341
APOL2	4.8618e-07	0.005422	21	-0.67337
PDK1	6.3654e-07	0.006976	22	-0.030926
OAS1	6.8683e-07	0.007632	23	-1.6485
MEX3B	6.887e-07	0.007632	24	-0.78907
CLPTM1L	7.2431e-07	0.007825	25	-0.58666
CDKN2B	7.3104e-07	0.007825	26	-0.81452
SOX6	7.4153e-07	0.007825	27	-0.42175
MUC5AC	7.8792e-07	0.007825	28	-0.47428
CASP8	8.3181e-07	0.007825	29	-0.67124
GMIP	1.0395e-06	0.007825	30	0.36226
FKBP15	1.074e-06	0.007825	31	-0.52924
L3MBTL3	1.1776e-06	0.007951	32	-0.50888
MAFB	1.1929e-06	0.007951	33	-0.49518
CDX2	1.5172e-06	0.009173	34	-0.45439
CUL3	1.6223e-06	0.009477	35	-0.68477
SLC6A19	1.9095e-06	0.010039	36	-0.54523
TRIB1	2.0902e-06	0.010292	37	-0.8321
L3MBTL4	2.1163e-06	0.010292	38	-0.63673
FOXO4	2.1693e-06	0.010536	39	-0.81079
CDKN2C	2.5229e-06	0.012195	40	-0.87762
TP73	2.5375e-06	0.012195	41	-0.65993
CXorf57	2.6482e-06	0.012376	42	-0.53503
EIF2AK2	2.8269e-06	0.012489	43	-0.50224
SLFN11	2.9119e-06	0.012489	44	-0.53223
GSDMA	3.7729e-06	0.015072	45	-0.43168
CNFN	4.108e-06	0.016035	46	-0.47229
PAGE4	4.5267e-06	0.01759	47	-0.44358
RNF222	4.7972e-06	0.01768	48	-0.46325
ZBTB7B	4.8903e-06	0.01768	49	-0.4786
KIAA2022	5.0412e-06	0.017723	50	-0.53034
PRDM1	5.9108e-06	0.019511	51	-0.5721
TAOK2	6.5488e-06	0.02123	52	-0.53852
RTN3	6.9405e-06	0.02195	53	-0.56236
DNAJC17	7.4311e-06	0.023194	54	-0.26266
APOBEC3A	7.6385e-06	0.023312	55	-0.27751
SIK2	7.9844e-06	0.023603	56	-0.51519
IKZF3	8.4228e-06	0.024231	57	-0.27923
IRF5	9.1439e-06	0.026374	58	0.10615
ARHGEF38	9.607e-06	0.027102	59	-0.47687
APOBEC3C	1.0463e-05	0.029373	60	-0.13824
PRKCD	1.0852e-05	0.029623	61	-0.27794
TOP1	1.087e-05	0.029623	62	-0.44182
MLKL	1.1061e-05	0.029782	63	-0.44446
SPSB1	1.1649e-05	0.030709	64	-0.36512
TRIB2	1.1926e-05	0.030845	65	-0.44941
AADACL4	1.3224e-05	0.03288	66	-0.21874
ANXA2R	1.327e-05	0.03288	67	-0.58988
KCNJ8	1.3818e-05	0.033998	68	-0.49828
AFF2	1.5366e-05	0.035714	69	-0.52425
PDE3A	1.5604e-05	0.035714	70	-0.30669
IL17C	1.5852e-05	0.035769	71	-0.44061
SH3BGR	1.6475e-05	0.036922	72	-0.43426
KRTAP2-2	1.7044e-05	0.037396	73	-0.3144
FOXP4	1.718e-05	0.037396	74	-0.40095
POLR2I	1.7846e-05	0.037536	75	-0.28825
UBTF	1.7924e-05	0.037536	76	-0.41414
TRPV5	1.8123e-05	0.037536	77	-0.49317
FAM69A	1.8296e-05	0.037536	78	-0.44598
FOXQ1	1.8448e-05	0.037536	79	-0.6073
NR2F1	1.8753e-05	0.037587	80	-0.54228
ADGRA3	1.9098e-05	0.037612	81	-0.36406
PTK2B	1.9962e-05	0.03859	82	-0.22868
GRM2	2.0342e-05	0.03873	83	-0.35705
RBBP8NL	2.0367e-05	0.03873	84	-0.33381
KIF2C	2.066e-05	0.038741	85	-0.57479
SRSF5	2.114e-05	0.039092	86	-0.54804
PLK3	2.2408e-05	0.041348	87	-0.56815
SGCE	2.3312e-05	0.037587	88	-0.099376
FMNL1	2.459e-05	0.044332	89	-0.022313
PDK3	2.4735e-05	0.044389	90	-0.51512
SAMHD1	2.5522e-05	0.044772	91	-0.34999
ROCK2	3.0045e-05	0.054402	92	-0.4313
PHACTR4	3.1314e-05	0.055839	93	-0.46067
SYNPO	3.1868e-05	0.056404	94	-0.27959
DEGS1	3.3046e-05	0.057895	95	-0.40919
IRX5	3.5102e-05	0.059763	96	-0.19185
RBSN	3.5353e-05	0.059763	97	-0.1661
UNC5CL	3.6041e-05	0.060871	98	-0.40911
GAP43	3.7913e-05	0.06302	99	-0.39268
GPR68	3.8675e-05	0.063166	100	-0.52214
EP300	3.8794e-05	0.063166	101	-0.58181
NR4A3	3.8913e-05	0.063166	102	-0.3351
F2RL1	3.9452e-05	0.063166	103	-0.54005
RAB3GAP1	4.1074e-05	0.064127	104	-0.351
LPAR5	4.1641e-05	0.064127	105	-0.033971
PAX6	4.1971e-05	0.064127	106	0.14296
CDH4	4.2032e-05	0.064127	107	-0.43422
KDM2A	4.2544e-05	0.064266	108	-0.31164
AMHR2	4.3182e-05	0.064581	109	-0.47323
AMOTL2	4.762e-05	0.068644	110	-0.35733
FBXL8	4.7756e-05	0.068644	111	-0.49934
UGT1A4	4.8617e-05	0.062956	112	-0.42935
IRF1	5.429e-05	0.076519	113	-0.20633
MIXL1	5.4929e-05	0.076519	114	-0.61025
SNRPC	5.5461e-05	0.076519	115	-0.25086
PSMC4	5.5843e-05	0.076519	116	-0.48466
NDNF	5.6903e-05	0.076565	117	-0.20961
CYB561A3	5.7248e-05	0.076565	118	0.097023
DCAF8L1	6.123e-05	0.079249	119	-0.5403
PSMG2	6.1333e-05	0.079249	120	-0.222
PRSS8	6.149e-05	0.079249	121	-0.39011
PTPN12	6.5031e-05	0.082576	122	-0.43713
GAB4	6.5853e-05	0.083031	123	-0.047086
ITPKA	6.9444e-05	0.086674	124	-0.14709
TEKT3	7.2313e-05	0.089766	125	-0.20361
FOSB	7.2653e-05	0.089766	126	-0.31648
ELOF1	7.2808e-05	0.089766	127	-0.40701
LRRC15	7.3391e-05	0.089766	128	0.16997
ESX1	7.6024e-05	0.092064	129	0.14842
HIST3H3	7.9294e-05	0.094664	130	0.52204
CACNA1B	7.9875e-05	0.094664	131	-0.51613
MEIKIN	8.1655e-05	0.095399	132	-0.45169
SPDEF	8.2054e-05	0.095399	133	-0.46359
CNN1	8.5175e-05	0.097569	134	-0.43259
KCNK7	8.7648e-05	0.099413	135	-0.34558
CIC	8.9589e-05	0.099913	136	0.054528
ZBTB9	8.9768e-05	0.099913	137	-0.22989
SLC4A2	9.255e-05	0.101557	138	-0.21262
VPS54	9.593e-05	0.104103	139	-0.12104
PIM2	9.9657e-05	0.107158	140	-0.55767
ZYG11A	0.00010007	0.107158	141	-0.16142
USF2	0.00010054	0.107158	142	-0.3655
DIMT1	0.00010139	0.107158	143	-0.40833
CDCP1	0.00010169	0.107158	144	-0.41156
UBE2T	0.00010604	0.110789	145	-0.48103
APOL5	0.00010928	0.112607	146	-0.34374
SCGB1D2	0.00011352	0.11669	147	-0.16917
AGR2	0.00011498	0.116972	148	-0.45127
GABRA3	0.00011629	0.117649	149	-0.25175
FAM120A	0.00011765	0.117921	150	-0.42994
OR10C1	0.00011969	0.11891	151	-0.32094
ASB7	0.00012151	0.120082	152	-0.23903
SLC6A14	0.00012394	0.120644	153	-0.23585
PHTF2	0.00012469	0.120644	154	-0.22382
B3GNT9	0.00012744	0.122549	155	-0.13822
ZNF429	0.00013215	0.12536	156	-0.32318
POLK	0.0001325	0.12536	157	-0.48005
RALYL	0.0001329	0.12536	158	0.099666
PHLDA2	0.0001335	0.125506	159	-0.31135
TM9SF4	0.00013836	0.129053	160	-0.18685
MAPK14	0.00013928	0.129297	161	-0.36196
YY1	0.00014062	0.13021	162	-0.41618
SUGP2	0.00014176	0.130687	163	-0.37362
TENM4	0.00014361	0.131323	164	-0.40512
SCGB2A1	0.00014445	0.131323	165	-0.4498
TNNT1	0.00014697	0.13262	166	-0.47134
SIX1	0.00015542	0.138703	167	-0.45712
BBS2	0.0001593	0.140438	168	-0.039813
LRP8	0.00015955	0.140438	169	-0.33229
KRT6B	0.0001611	0.140438	170	-0.14358
PAFAH1B1	0.00016164	0.140438	171	-0.32991
BAK1	0.00016521	0.141358	172	-0.29154
LATS2	0.00016653	0.141358	173	-0.32317
SIRT1	0.00016717	0.141358	174	-0.44898
TNNI2	0.00016813	0.141358	175	-0.40134
HEYL	0.00016915	0.141849	176	-0.34214
C14orf177	0.0001711	0.142502	177	-0.36953
LETMD1	0.00017624	0.145539	178	-0.31868
FOXA3	0.00018054	0.148211	179	-0.052979
ARHGAP17	0.00018342	0.149035	180	-0.39319
PGAP1	0.00018397	0.149035	181	-0.35089
GRIK5	0.00018746	0.150814	182	-0.37021
HIC2	0.00018844	0.150814	183	-0.50991
SH2D4A	0.00019211	0.152823	184	-0.041491
WFDC1	0.00019237	0.152823	185	-0.14949
API5	0.00019537	0.154024	186	-0.27238
ZNF251	0.00020154	0.155671	187	-0.052712
PDGFRL	0.00020171	0.155671	188	-0.48815
EGFLAM	0.00020295	0.155671	189	-0.24922
CBX1	0.0002044	0.155671	190	-0.34269
DDAH1	0.00020489	0.155671	191	-0.40576
MAPRE1	0.00020507	0.155671	192	-0.25381
IRF6	0.00020609	0.155671	193	0.32186
ZIM2	0.00020866	0.156451	194	-0.34185
PITX1	0.00021402	0.158695	195	-0.48388
GALR2	0.00021741	0.160108	196	-0.095913
C10orf67	0.00021961	0.160391	197	-0.23295
NR4A1	0.00021984	0.160391	198	-0.42583
SP100	0.00022155	0.160431	199	-0.30501
PRSS21	0.00022465	0.1611	200	0.088402
SPATA31D1	0.00022477	0.1611	201	0.090257
URGCP-MRPS24	0.0002273	0.162214	202	-0.24818
MAPKAP1	0.00023174	0.164477	203	-0.39709
KRT16	0.00023441	0.164477	204	0.093561
CHMP4C	0.00023443	0.164477	205	-0.38293
SLC29A4	0.00023958	0.166651	206	-0.44167
PRAG1	0.00024424	0.166651	207	-0.20668
LOC101929372	0.00024501	0.166651	208	-0.41043
CDH16	0.00024504	0.166651	209	-0.37509
ZBTB7A	0.00024535	0.166651	210	-0.19964
CCK	0.00024559	0.166651	211	-0.32877
C9	0.00025196	0.169623	212	-0.38337
TMEM214	0.00025203	0.169623	213	-0.08288
ARID3A	0.00025329	0.169623	214	-0.36186
ABI3BP	0.00025477	0.169623	215	-0.29065
LRRC8C	0.00025484	0.169623	216	-0.21072
KIF18B	0.00026474	0.17383	217	-0.47948
RNF8	0.00026567	0.17383	218	-0.29889
CWH43	0.00026682	0.17383	219	-0.38788
PPP1R3E	0.00026726	0.17383	220	-0.43489
APOBEC3D	0.00027584	0.178643	221	-0.28685
MAP3K11	0.00028198	0.180638	222	-0.4949
ARHGEF11	0.00028203	0.180638	223	-0.20276
SLC26A2	0.00028918	0.18352	224	-0.18763
CCDC177	0.00028962	0.18352	225	-0.36328
FXR1	0.00029323	0.18439	226	-0.1263
CR2	0.00029363	0.18439	227	-0.41983
PLGLB2	0.00030729	0.19134	228	-0.15742
ELMSAN1	0.00030729	0.19134	229	-0.53603
ACSM5	0.00030956	0.191885	230	-0.30363
CTNNA1	0.00031201	0.192812	231	-0.1361
APLN	0.00031628	0.194926	232	-0.45956
ID3	0.0003182	0.194982	233	-0.30793
HNF1A	0.00032033	0.19601	234	-0.39228
PRSS48	0.00032878	0.200442	235	-0.33056
SOX13	0.00033118	0.201313	236	-0.41298
CHD8	0.00033279	0.201327	237	-0.31352
C2orf72	0.0003346	0.201327	238	-0.23445
RIPOR1	0.00033774	0.201465	239	-0.22989
STARD3	0.00033799	0.201465	240	-0.25175
CCDC134	0.00034117	0.202683	241	-0.14539
BSPRY	0.00034316	0.202704	242	-0.37796
ZIC3	0.00034782	0.20394	243	-0.36985
SSPN	0.00034995	0.20394	244	-0.42346
FAM50A	0.00034998	0.20394	245	-0.0813
PHLDA1	0.00035261	0.204348	246	-0.47484
ATF5	0.00035488	0.204348	247	0.00062102
DYNC1I1	0.00035571	0.204348	248	-0.22626
GLG1	0.00035944	0.205754	249	-0.22742
PCSK5	0.00036713	0.207105	250	-0.32165
PMF1-BGLAP	0.00036789	0.207105	251	-0.4635
ERBB2	0.00036899	0.207105	252	-0.40227
PLK4	0.00037062	0.207105	253	-0.16522
TAB3	0.00037079	0.207105	254	-0.22514
EIF4G1	0.00037093	0.207105	255	-0.35373
IQCA1	0.00038084	0.211215	256	-0.26011
SNRPB	0.00038171	0.211215	257	-0.32721
FLT1	0.00038602	0.212583	258	-0.53626
CEP120	0.00039161	0.214095	259	-0.42416
AGAP6	0.00039641	0.216127	260	-0.10883
NOP2	0.00040187	0.217727	261	-0.26571
CEBPZ	0.00040593	0.218861	262	-0.45531
FZD1	0.00041197	0.220702	263	-0.33845
DACT1	0.00042289	0.225454	264	-0.38376
PNMA2	0.00042782	0.227293	265	0.12121
CD6	0.00043361	0.229379	266	-0.22251
TMEM268	0.00044255	0.23297	267	-0.41214
CEBPB	0.00044925	0.235103	268	-0.31221
ARHGDIB	0.00044926	0.235103	269	-0.19192
RNF214	0.00045983	0.239696	270	-0.32262
GINS3	0.00046807	0.242319	271	-0.33701
FOXL2NB	0.00047638	0.245596	272	-0.39769
ZNF850	0.0004891	0.250605	273	-0.40087
GMNC	0.00049194	0.250605	274	-0.2974
PMPCA	0.00049242	0.250605	275	-0.26862
CCNT1	0.00049418	0.250605	276	-0.298
RGS4	0.00049585	0.250605	277	-0.31661
ASB12	0.00049806	0.250605	278	-0.41075
OR2L5	0.00051169	0.255279	279	-0.32273
PLEKHN1	0.00051409	0.255393	280	-0.30633
CCNO	0.00052418	0.259064	281	-0.21459
POLR2J	0.00053152	0.260903	282	-0.085536
DSC3	0.00053406	0.260903	283	-0.35343
SLC18A2	0.00053645	0.260903	284	-0.065714
KCNC2	0.00053825	0.260903	285	-0.31534
SPATA2	0.00054091	0.260903	286	-0.14749
C14orf2	0.0005422	0.260903	287	-0.2179
SCRT1	0.00054522	0.260903	288	-0.37951
CA11	0.0005459	0.260903	289	-0.18476
UHRF1BP1L	0.0005489	0.261437	290	-0.15348
WWC1	0.00055444	0.262546	291	-0.30874
SYT4	0.00055981	0.26298	292	-0.24844
CPM	0.0005619	0.26298	293	-0.43238
WASHC1	0.00056462	0.26298	294	-0.11883
TMEM72	0.00056557	0.26298	295	0.02273
MISP	0.00057026	0.264132	296	-0.48872
FOXL2	0.00058311	0.268344	297	-0.083474
PLOD1	0.00058626	0.268739	298	-0.12234
APOPT1	0.00059307	0.26958	299	-0.45604
TUBB6	0.00059459	0.26958	300	-0.34862
ZNF140	0.00059586	0.26958	301	-0.34189
KCNK6	0.00060451	0.271056	302	-0.33805
ARHGEF12	0.00060538	0.271056	303	0.00037396
BLOC1S1	0.00060644	0.271056	304	-0.37143
SAPCD2	0.000614	0.273089	305	-0.34879
NCSTN	0.00063325	0.278502	306	-0.13365
PSME3	0.00063358	0.278502	307	-0.31923
GZMB	0.00064147	0.280876	308	-0.42324
PTMA	0.00064856	0.282194	309	-0.27947
CCDC86	0.00065022	0.282194	310	-0.20913
PPP1R16B	0.0006533	0.282528	311	-0.40797
ILKAP	0.00065639	0.283083	312	-0.213
WWC2	0.00066417	0.284899	313	-0.21927
TMEM190	0.00067	0.286262	314	-0.44561
PRKAB2	0.00067266	0.286453	315	-0.31695
SEPTIN1	0.00067651	0.287019	316	-0.36865
COX8C	0.00068074	0.287582	317	-0.36611
BTNL2	0.00069999	0.291497	318	-0.33183
AP3S2	0.00070058	0.291497	319	-0.40241
RNF216	0.00070233	0.291497	320	-0.25984
TSPY2	0.00070512	0.291497	321	-0.30011
TAP2	0.00070698	0.291497	322	-0.29801
CCDC183	0.00070875	0.291497	323	-0.14511
TPST2	0.00072024	0.29457	324	-0.29514
PIPOX	0.00072291	0.294608	325	-0.34221
INO80	0.00072595	0.294889	326	-0.33425
SLC35E2B	0.0007288	0.295137	327	-0.30319
SYP	0.00073651	0.296803	328	-0.48294
TRPC6	0.00074576	0.29872	329	-0.44091
NOS1	0.00074895	0.29872	330	-0.3764
ZFAND1	0.00075045	0.29872	331	-0.38125
KRTAP11-1	0.00075592	0.299364	332	-0.31918
TNFSF14	0.00075662	0.299364	333	-0.31
ATP8A1	0.00077036	0.303329	334	-0.12898
ITGB3BP	0.00077474	0.303616	335	-0.3903
PAPOLG	0.00077539	0.303616	336	-0.32919
MSRB3	0.00078204	0.305094	337	-0.37203
PTPN14	0.00079003	0.305987	338	-0.19607
HDDC2	0.00079383	0.305987	339	-0.014434
RAB43	0.00079528	0.305987	340	-0.29274
KLB	0.0007958	0.305987	341	-0.027717
TIAM1	0.00081158	0.309774	342	-0.22396
SETBP1	0.00081268	0.309774	343	-0.35142
SCRN2	0.00081524	0.309823	344	-0.35537
NOTCH2NL	0.00081909	0.31015	345	-0.11903
HLA-DMA	0.00082114	0.31015	346	0.040171
BGN	0.00083875	0.315391	347	-0.32565
ZNF7	0.00084585	0.315961	348	-0.039384
CAPN6	0.000854	0.315961	349	-0.10816
RPP30	0.00085627	0.315961	350	-0.28839
TRIM33	0.00085721	0.315961	351	-0.39159
RASAL2	0.00085827	0.315961	352	-0.37515
MRC1	0.00086288	0.315961	353	-0.3417
CLEC4A	0.00086581	0.315961	354	-0.35484
DEF6	0.00086935	0.315961	355	-0.43755
PPOX	0.00087041	0.315961	356	-0.05743
GTF2A1	0.00087167	0.315961	357	-0.2894
SAMD9	0.00087192	0.315961	358	-0.075635
EVI2A	0.00089364	0.321191	359	-0.30022
CD80	0.00089504	0.321191	360	-0.13832
FBXO47	0.00090933	0.324909	361	-0.14405
NCEH1	0.00091559	0.325737	362	-0.25001
PRMT1	0.00091899	0.325737	363	-0.34445
FCHSD2	0.00092474	0.32618	364	-0.078102
FAM181A	0.00092792	0.32618	365	-0.3379
PLSCR1	0.0009289	0.32618	366	-0.10773
CRTC3	0.00093171	0.32618	367	-0.23245
CIDEC	0.00093516	0.326504	368	-0.47021
ANGPTL7	0.00094571	0.329288	369	-0.32277
FOXO6	0.0009474	0.329288	370	-0.39979
KY	0.00095042	0.329575	371	-0.12058
RPL39	0.00095528	0.329966	372	-0.067394
ABCD3	0.00096627	0.332294	373	-0.27511
IPO5	0.00097756	0.335456	374	-0.17719
FCHO1	0.0009819	0.33567	375	-0.064327
SAP30BP	0.00099017	0.337358	376	-0.38137
GLCE	0.00099485	0.337408	377	-0.32528
PBX3	0.0010016	0.337949	378	-0.32952
ATP5L	0.0010053	0.337949	379	-0.32174
CSH1	0.0010055	0.337949	380	-0.38688
SERPINA4	0.0010143	0.338098	381	-0.203
FLG	0.0010148	0.338098	382	-0.29275
EMP2	0.0010182	0.33856	383	-0.28289
MCM4	0.0010231	0.338941	384	-0.38729
ADGRG2	0.0010271	0.339424	385	-0.019435
CACNA2D3	0.0010397	0.341673	386	-0.42253
TMEM105	0.0010444	0.341673	387	-0.1603
UBXN4	0.0010459	0.341673	388	-0.25232
FAM210B	0.0010505	0.342551	389	-0.38909
GATAD2B	0.0010576	0.343602	390	-0.19396
FSCN1	0.0010696	0.345762	391	-0.045363
TYSND1	0.0010736	0.34584	392	-0.37035
RPL27A	0.0010865	0.348764	393	-0.36847
ARHGEF28	0.0010894	0.348764	394	-0.25819
TPK1	0.0011038	0.348764	395	0.045643
ZNF648	0.0011045	0.348764	396	-0.40651
TRIAP1	0.0011069	0.348764	397	-0.22725
ESRP1	0.0011078	0.348764	398	-0.2117
ANKH	0.0011091	0.348764	399	-0.10962
SPATA31D3	0.0011117	0.348764	400	-0.15061
LMLN	0.0011144	0.348764	401	-0.19639
PRKD2	0.0011149	0.348764	402	-0.34994
PIAS3	0.001123	0.350036	403	-0.099885
CTCFL	0.0011277	0.350444	404	-0.039755
TIMP3	0.0011354	0.351193	405	-0.39569
TRAK1	0.0011387	0.351193	406	-0.24691
S1PR4	0.0011424	0.351193	407	-0.36167
DEFB125	0.0011572	0.354874	408	-0.3671
MVK	0.0011597	0.354874	409	-0.20938
USP42	0.0011821	0.359098	410	-0.12924
SCRN3	0.0011939	0.360134	411	-0.34722
TAMM41	0.001199	0.360134	412	-0.32163
HIC1	0.0012013	0.360134	413	-0.24904
DSCR3	0.0012064	0.360134	414	-0.35492
CENPN	0.0012074	0.360134	415	-0.36167
FOXN1	0.0012109	0.360134	416	0.024164
USH2A	0.001212	0.360134	417	-0.25989
CCNL1	0.0012134	0.360134	418	-0.070266
SERPINA6	0.0012274	0.362907	419	-0.40619
WFDC11	0.0012449	0.365438	420	-0.26084
LOC101927572	0.0012456	0.365438	421	-0.26468
AP1S3	0.0012475	0.365438	422	0.077398
CTSL	0.0012503	0.365438	423	-0.18364
HMBS	0.0012715	0.36961	424	0.040064
KNTC1	0.0012793	0.370595	425	0.11289
ZNF701	0.0012821	0.370595	426	-0.20181
CHRNE	0.0012858	0.370595	427	-0.18762
SLC13A2	0.0012865	0.370595	428	-0.2817
PFDN2	0.0012944	0.371782	429	-0.19357
KCNA1	0.0013063	0.373116	430	-0.33141
SLC2A5	0.0013097	0.373116	431	-0.085877
EMC6	0.0013115	0.373116	432	-0.13422
SPARC	0.0013254	0.375245	433	-0.25515
GRAP	0.0013317	0.37593	434	-0.05921
DDX39B	0.0013417	0.376834	435	-0.24166
ERRFI1	0.0013455	0.376834	436	-0.042297
ERMAP	0.0013472	0.376834	437	0.034343
C9orf152	0.0013477	0.376834	438	0.037555
C6orf136	0.0013514	0.376834	439	-0.35007
SAMD4A	0.0013649	0.379774	440	-0.30562
PDZD9	0.001373	0.380607	441	-0.26845
AKAP5	0.0013763	0.380607	442	-0.28656
RTL5	0.001386	0.382065	443	-0.0076735
CDK16	0.0013912	0.382065	444	-0.39972
PADI1	0.0013914	0.382065	445	-0.35807
SWAP70	0.0014	0.382658	446	-0.042516
DLX4	0.0014026	0.382658	447	-0.11528
FAH	0.0014227	0.386216	448	-0.36431
IGH	0.0014296	0.38703	449	-0.41216
ADRA1B	0.0014355	0.387291	450	-0.067206
SH3D21	0.0014619	0.392392	451	-0.19264
DUSP9	0.0014699	0.393603	452	-0.081249
SYNJ2	0.0014779	0.394418	453	-0.17896
LIMK2	0.0014805	0.394418	454	-0.16918
HSPB7	0.0014869	0.395225	455	-0.34679
SEMA5B	0.0015046	0.398304	456	-0.054779
SPINT4	0.0015088	0.398407	457	-0.38795
TAC1	0.0015208	0.400451	458	-0.2843
ELF3	0.0015329	0.402938	459	-0.3815
PRSS2	0.0015398	0.403058	460	0.16368
ACAT2	0.0015479	0.403348	461	-0.24525
PPP2R5B	0.0015491	0.403348	462	-0.39592
BIK	0.0015547	0.403694	463	-0.30587
SIM2	0.0015726	0.406648	464	0.082643
SMIM25	0.0015822	0.406648	465	-0.33589
KLHL4	0.0015831	0.406648	466	-0.38352
ZNF677	0.0015836	0.406648	467	-0.20125
HSPA6	0.0015886	0.406878	468	-0.32585
HCN4	0.0016045	0.408854	469	-0.20301
GOLGA7	0.0016058	0.408854	470	-0.37472
INSR	0.0016112	0.408854	471	0.056743
GGPS1	0.0016116	0.408854	472	-0.37112
SLC28A1	0.0016186	0.409766	473	-0.38977
MTRNR2L7	0.0016285	0.411255	474	-0.24708
PHF7	0.0016427	0.41333	475	-0.31263
NRG2	0.0016497	0.41333	476	-0.049971
DDIT3	0.0016517	0.41333	477	-0.23543
LPAR3	0.0016525	0.41333	478	-0.38218
BHLHE41	0.0016616	0.41333	479	-0.22134
USP10	0.0016619	0.41333	480	-0.094692
MBIP	0.001664	0.41333	481	-0.11505
ACOX1	0.0016679	0.413417	482	-0.30358
CNTN2	0.0016729	0.413504	483	-0.35379
GPRIN2	0.0016766	0.413529	484	-0.28163
OCIAD2	0.0016854	0.414754	485	-0.2605
SLC25A41	0.0016905	0.414918	486	-0.23409
SLC34A2	0.001712	0.418686	487	-0.3295
CALCA	0.0017189	0.419206	488	-0.23335
PDLIM5	0.0017328	0.420348	489	-0.11371
RPS6KB1	0.0017377	0.420348	490	-0.34082
KPRP	0.0017421	0.420348	491	-0.27498
PRMT2	0.0017441	0.420348	492	-0.33658
PRSS56	0.001751	0.420348	493	-0.12152
RAG2	0.0017542	0.420348	494	-0.23813
SPAG9	0.001761	0.420348	495	-0.3559
C9orf47	0.0017628	0.420348	496	-0.40598
LYST	0.0017664	0.420348	497	-0.23348
INPPL1	0.0017711	0.420348	498	-0.13713
TARS	0.0017721	0.420348	499	-0.21497
MANF	0.0017725	0.420348	500	-0.2261
ZBTB8B	0.0017952	0.423487	501	-0.40643
ARIH1	0.0017967	0.423487	502	0.011997
ANAPC10	0.0018011	0.423487	503	-0.13987
BBS1	0.001804	0.423487	504	-0.2737
NKIRAS2	0.0018048	0.423487	505	-0.37931
NAP1L5	0.0018193	0.424335	506	-0.10211
MILR1	0.0018203	0.424335	507	-0.16467
CEACAM20	0.0018211	0.424335	508	-0.031697
SPC25	0.0018259	0.42444	509	-0.28307
PABPC3	0.0018333	0.42444	510	0.2444
ZNF326	0.0018342	0.42444	511	-0.28665
DLX2	0.0018434	0.425367	512	-0.33855
DAXX	0.0018684	0.429963	513	-0.30537
ZCCHC24	0.0018751	0.430119	514	-0.3514
PDHA1	0.0018772	0.430119	515	-0.35822
B3GALT2	0.0018883	0.431639	516	-0.26951
FAM47B	0.0018989	0.433249	517	-0.34701
RAD51C	0.0019117	0.433927	518	-0.34691
OR8J1	0.0019135	0.433927	519	-0.10853
PAAF1	0.0019147	0.433927	520	-0.25866
FLT3	0.0019279	0.434767	521	-0.29476
APOBEC1	0.0019299	0.434767	522	-0.35135
CLYBL	0.0019308	0.434767	523	-0.31866
PIGC	0.0019381	0.435371	524	-0.33338
SLC25A13	0.0019522	0.436441	525	-0.27179
UQCRH	0.0019536	0.436441	526	-0.29675
ESRP2	0.0019765	0.440482	527	-0.11058
GEMIN6	0.0019993	0.444265	528	0.11986
ABCA1	0.0020064	0.44492	529	-0.26153
ZBTB20	0.0020131	0.44561	530	-0.28264
TFE3	0.002028	0.446902	531	-0.29162
CTSF	0.0020292	0.446902	532	-0.35594
ERFE	0.0020334	0.446902	533	-0.074909
ABHD5	0.0020352	0.446902	534	-0.31388
ADCK1	0.0020424	0.447508	535	-0.2982
LILRA6	0.0020756	0.453375	536	-0.43901
DSE	0.0020862	0.45483	537	0.030699
HYLS1	0.0021114	0.45881	538	-0.38507
INTS1	0.0021219	0.459829	539	-0.13868
PRC1	0.0021389	0.461159	540	0.052948
FNBP1	0.002139	0.461159	541	0.064583
TDRD1	0.0021445	0.461159	542	0.069975
SCN9A	0.0021454	0.461159	543	-0.33911
ITPRIPL1	0.0021607	0.463343	544	0.061719
GOLGA8N	0.0021739	0.359098	545	-0.36765
ZNF425	0.0021806	0.466043	546	-0.19549
CEP170	0.0021874	0.466385	547	-0.20537
CDKN1C	0.0022031	0.468656	548	-0.21608
SRRM4	0.002222	0.470916	549	-0.30106
TRAK2	0.0022257	0.470916	550	-0.28782
CIB2	0.0022281	0.470916	551	-0.19175
ZC3H12B	0.0022477	0.472941	552	-0.41434
RBM7	0.0022485	0.472941	553	-0.29171
ARHGAP45	0.002256	0.472941	554	-0.34264
IGFBP6	0.0022567	0.472941	555	-0.32624
VMP1	0.0022713	0.473895	556	-0.31246
CHIA	0.0022723	0.473895	557	-0.35119
TUBB2A	0.0022785	0.473895	558	-0.35924
C12orf71	0.0022799	0.473895	559	-0.205
PTPRH	0.0022949	0.4747	560	-0.3226
ACKR3	0.002298	0.4747	561	-0.29502
CD63	0.0023011	0.4747	562	-0.24116
ZC3H4	0.0023086	0.4747	563	-0.28991
NABP2	0.0023143	0.4747	564	-0.20928
FAM187A	0.002315	0.4747	565	-0.14788
FATE1	0.0023215	0.4747	566	-0.21959
CLMN	0.0023263	0.4747	567	0.10588
ARHGEF26	0.0023294	0.4747	568	-0.16017
KIAA1109	0.00233	0.4747	569	-0.24014
ANXA8	0.0023401	0.474806	570	-0.35529
GATA6	0.0023561	0.476535	571	-0.32032
ERI2	0.0023707	0.477615	572	-0.1133
SHISA4	0.0023719	0.477615	573	-0.13732
RP1	0.002384	0.479072	574	-0.33499
NAT16	0.0024017	0.481897	575	-0.26796
EGFL7	0.0024087	0.482314	576	-0.30542
SORBS1	0.0024207	0.483755	577	-0.2119
KLF15	0.0024531	0.488588	578	-0.16316
FITM1	0.0024731	0.491121	579	-0.2785
TRAPPC11	0.0024778	0.491179	580	-0.35326
ANKRD1	0.0025279	0.499066	581	-0.19531
NKX3-1	0.0025374	0.500025	582	-0.054147
ATAT1	0.0025748	0.504706	583	-0.41034
LRFN1	0.0025759	0.504706	584	-0.35392
TF	0.0025788	0.504706	585	-0.050766
C12orf75	0.0025992	0.507502	586	-0.041798
C1orf168	0.0026108	0.507534	587	-0.091424
RC3H2	0.0026137	0.507534	588	-0.089831
IFI16	0.0026172	0.507534	589	-0.23516
LOC283357	0.0026205	0.507534	590	-0.28283
PHYKPL	0.0026535	0.513023	591	-0.2601
STON1	0.0026664	0.513828	592	0.052155
EIF4EBP2	0.0026692	0.513828	593	-0.32249
MXRA7	0.0026867	0.515906	594	-0.24551
ACCS	0.0027022	0.517009	595	-0.30966
SERPINE1	0.0027057	0.517009	596	-0.13315
PRR23D2	0.0027078	0.517009	597	-0.33881
LGALS16	0.0027191	0.518457	598	-0.050013
USP17L17	0.0027247	0.474806	599	-0.37223
RFTN2	0.0027284	0.518876	600	-0.2634
TRAPPC6A	0.0027336	0.518876	601	-0.30333
PRDX1	0.0027412	0.518876	602	-0.30739
SERPINB8	0.0027419	0.518876	603	-0.15763
ACADSB	0.0027582	0.403058	604	-0.67596
HECTD1	0.0027655	0.521829	605	-0.20383
DUS4L	0.0027699	0.521829	606	-0.25584
TCTE3	0.0027767	0.521829	607	-0.26804
FAM180A	0.0027785	0.521829	608	-0.33879
GK2	0.0027908	0.522265	609	-0.34444
SFTA2	0.0027915	0.522265	610	-0.26005
AKAP1	0.0027959	0.522265	611	-0.37855
ABCA3	0.002804	0.522819	612	-0.27261
LGALS7	0.002816	0.523459	613	-0.15544
UBR3	0.0028216	0.523459	614	-0.34957
SCX	0.0028243	0.523459	615	-0.29294
PPP1R7	0.0028286	0.523459	616	-0.26442
ZNF296	0.0028422	0.5246	617	-0.16041
NGRN	0.0028584	0.526475	618	-0.19355
SLAMF1	0.0029089	0.53198	619	-0.34475
DUSP16	0.0029189	0.53198	620	-0.30007
DEFB110	0.0029206	0.53198	621	-0.22723
LALBA	0.0029206	0.53198	622	-0.35109
RIPK3	0.0029221	0.53198	623	-0.15941
BTRC	0.0029626	0.5351	624	-0.26265
CD1A	0.0029644	0.5351	625	-0.25574
MYO1G	0.0029755	0.5351	626	-0.3398
CDKL3	0.002977	0.5351	627	-0.1227
IL2RG	0.0029783	0.5351	628	-0.18983
HLA-DOB	0.0029784	0.5351	629	-0.15312
TMEM243	0.0029794	0.5351	630	-0.28385
SORL1	0.0029828	0.5351	631	-0.16405
OVOL1	0.0030094	0.537785	632	0.059586
CNBP	0.0030111	0.537785	633	-0.3759
CHPT1	0.0030197	0.538372	634	-0.074563
WWC3	0.0030244	0.538444	635	-0.27812
EIF4E1B	0.0030355	0.539309	636	-0.028124
MUC6	0.0030555	0.542106	637	-0.34166
OPA1	0.0030621	0.542106	638	-0.18661
GAST	0.0030696	0.542106	639	-0.3078
HDHD3	0.0030703	0.542106	640	-0.22286
ZXDA	0.0030882	0.543745	641	0.3932
NKD1	0.003099	0.544362	642	-0.21896
NAPG	0.0031026	0.544362	643	-0.25009
INTS13	0.0031124	0.544562	644	-0.26809
MMP28	0.0031184	0.544562	645	-0.26045
ZBTB8A	0.0031239	0.544562	646	-0.23125
OLFM3	0.0031265	0.544562	647	-0.25862
RNF223	0.0031422	0.54621	648	0.039362
SLC25A10	0.0031523	0.547182	649	-0.26812
GCM1	0.003165	0.547417	650	-0.24778
SCAF1	0.0031661	0.547417	651	-0.1965
MRPS10	0.0031782	0.548535	652	-0.2477
C19orf12	0.0031933	0.549339	653	-0.28113
SPDYE4	0.0031936	0.549339	654	-0.1461
SOX9	0.0032074	0.55069	655	0.044295
RBBP8	0.0032312	0.553461	656	-0.080986
SAP130	0.0032463	0.553461	657	-0.17269
FHOD3	0.00325	0.553461	658	-0.10039
MAP2K6	0.0032578	0.553461	659	-0.037289
MESP2	0.0032597	0.553461	660	-0.20913
GSDMD	0.0032599	0.553461	661	0.057091
TAC4	0.0032867	0.556897	662	-0.37139
GABRB3	0.003299	0.558012	663	0.0061023
AKAP8L	0.0033073	0.558498	664	-0.21057
EPB41L3	0.0033277	0.561272	665	-0.23895
DDX1	0.0033411	0.562479	666	-0.39143
GOLGA2	0.0033556	0.563332	667	-0.31777
KIF27	0.0033631	0.563332	668	-0.27352
EMC4	0.0033646	0.563332	669	-0.33603
SQOR	0.0033708	0.563332	670	-0.17173
GLIS3	0.0033748	0.563332	671	-0.24555
KLHL3	0.0033943	0.5647	672	-0.19134
PLA2G3	0.0034044	0.5647	673	-0.049184
ITGAL	0.0034081	0.5647	674	-0.33427
ZNF721	0.0034115	0.5647	675	-0.22509
TNNT3	0.0034208	0.56497	676	-0.39605
PTGDR	0.0034331	0.565895	677	-0.19376
PTEN	0.0034509	0.529191	678	-0.24434
NFE2L1	0.0034612	0.566932	679	-0.32337
LBH	0.0034652	0.566932	680	-0.32659
IL15RA	0.0034661	0.566932	681	-0.10518
RDM1	0.0034675	0.566932	682	-0.21424
PTPRA	0.0034846	0.566932	683	-0.29513
ZNF813	0.0034871	0.566932	684	-0.0019114
AMY1C	0.0034991	0.566932	685	-0.28577
UBA2	0.0035034	0.566932	686	-0.14527
VRK2	0.0035098	0.566932	687	-0.10397
FOPNL	0.0035189	0.566932	688	-0.15545
CFP	0.0035195	0.566932	689	-0.26843
CREB5	0.0035217	0.566932	690	-0.36548
CCDC88C	0.0035246	0.566932	691	-0.24353
STX2	0.0035276	0.566932	692	-0.15089
RRS1	0.0035282	0.566932	693	-0.2125
SRL	0.0035344	0.56728	694	-0.33421
NFKB2	0.0035401	0.56728	695	-0.29143
SERPINA3	0.0035625	0.569279	696	0.20958
CTSC	0.003592	0.571582	697	-0.024084
AQP1	0.0035974	0.571582	698	-0.087513
ATP2B2	0.0036151	0.571582	699	0.014154
FRS2	0.0036152	0.571582	700	0.10341
C11orf16	0.0036234	0.571582	701	-0.019623
PRDM6	0.0036258	0.571582	702	0.206
PXK	0.0036305	0.571582	703	-0.29936
PCDHA11	0.003631	0.571582	704	-0.28596
LRRC63	0.003639	0.571768	705	-0.20215
FAHD2B	0.0036458	0.571842	706	-0.079458
C3orf62	0.0036601	0.571859	707	-0.24336
LCT	0.0036655	0.571859	708	-0.13557
WDHD1	0.0036679	0.571859	709	-0.12021
IFNLR1	0.0036735	0.571859	710	-0.064906
SEPHS1	0.0036778	0.571859	711	-0.3757
TAGAP	0.003686	0.572306	712	-0.28617
PISD	0.0036942	0.572517	713	-0.35151
IFITM5	0.0037206	0.574776	714	-0.06852
CDH5	0.0037242	0.574776	715	0.037185
CHMP7	0.0037384	0.575466	716	-0.2402
IFITM3	0.003752	0.575653	717	-0.06
NEDD1	0.0037533	0.575653	718	-0.12699
MROH2B	0.0037579	0.575653	719	-0.0074933
CHRNA4	0.003798	0.579112	720	-0.27081
ADARB2	0.0038047	0.579112	721	-0.1702
PRKCQ	0.0038222	0.580309	722	-0.26349
FAM131C	0.0038426	0.581564	723	-0.26843
NEK11	0.003853	0.581564	724	-0.0565
MLPH	0.0038547	0.581564	725	-0.2126
CDC25B	0.0038954	0.585865	726	-0.15802
ALDH7A1	0.0039024	0.585972	727	-0.12854
DBP	0.0039268	0.587934	728	-0.1483
GAN	0.0039353	0.587934	729	-0.23344
KRT23	0.0039392	0.587934	730	-0.12
KCTD17	0.003943	0.587934	731	-0.28684
ELN	0.0039642	0.58861	732	0.0085935
PSPH	0.0039649	0.58861	733	-0.16233
COX6B1	0.0039865	0.58861	734	-0.17612
MCCD1	0.0039961	0.58861	735	-0.0034125
RORC	0.004008	0.58861	736	-0.25151
ARHGAP24	0.0040117	0.58861	737	-0.27551
SLC6A8	0.0040156	0.58861	738	-0.1653
KLHDC8A	0.0040157	0.58861	739	-0.22251
RAE1	0.0040203	0.58861	740	-0.3003
DYNLT3	0.0040207	0.58861	741	-0.24547
SYT13	0.0040211	0.58861	742	-0.20078
SPIN4	0.0040309	0.588658	743	-0.35045
GPR173	0.0040413	0.588658	744	-0.26463
TCF12	0.0040419	0.588658	745	-0.27869
FRAS1	0.004064	0.590108	746	-0.31484
CES3	0.004076	0.590774	747	-0.30181
GALNT4	0.0041139	0.594356	748	-0.30987
IGDCC3	0.0041291	0.595477	749	-0.20202
ATP6V1H	0.004142	0.596238	750	-0.062023
TSPAN1	0.0041586	0.597006	751	-0.30293
MAT1A	0.0041713	0.597006	752	-0.19261
SDR42E2	0.0041742	0.597006	753	-0.27691
NOXO1	0.004182	0.597006	754	-0.34505
OR13D1	0.0041892	0.597006	755	-0.046167
NEGR1	0.0041946	0.597006	756	-0.10732
ARID1A	0.0042068	0.597006	757	0.037351
TAS1R1	0.0042113	0.597006	758	-0.32156
ZNF41	0.0042121	0.597006	759	-0.10484
AHDC1	0.00422	0.597093	760	-0.31258
C17orf100	0.0042473	0.599646	761	0.11234
TEX43	0.0042844	0.60305	762	-0.24271
DYRK2	0.0043017	0.60305	763	-0.27774
KYAT3	0.0043022	0.60305	764	-0.18117
BPIFB1	0.004304	0.60305	765	-0.20191
MAPRE2	0.0043159	0.603145	766	0.085628
SGSM3	0.0043204	0.603145	767	-0.075524
SPATS1	0.0043263	0.603145	768	-0.18822
MEOX2	0.0043321	0.603145	769	-0.11681
GAL3ST3	0.0043526	0.603417	770	-0.24578
VPS4A	0.0043526	0.603417	771	-0.2472
NLRP1	0.0043555	0.603417	772	-0.32253
DPM2	0.0043764	0.60511	773	-0.31956
INHBA	0.0043953	0.606094	774	-0.15443
IRF3	0.0044023	0.606094	775	-0.093758
WBSCR28	0.0044162	0.606094	776	0.12145
AASDH	0.0044202	0.606094	777	-0.056762
PDIA5	0.0044266	0.606094	778	-0.30777
MINDY3	0.0044348	0.606094	779	-0.14857
FAM180B	0.004435	0.606094	780	-0.18417
LTC4S	0.0044563	0.606464	781	-0.047888
MALL	0.0044579	0.606464	782	-0.042048
RNASEH2A	0.0044602	0.606464	783	-0.2704
GGCT	0.0044832	0.608501	784	-0.21235
FER	0.0045028	0.608698	785	-0.26769
AMPH	0.0045042	0.608698	786	-0.35557
RBM43	0.0045072	0.608698	787	-0.21521
ATP1B2	0.0045365	0.610125	788	-0.31536
NPBWR2	0.0045379	0.610125	789	-0.17802
SRSF9	0.004545	0.610125	790	-0.17158
VEPH1	0.0045604	0.610125	791	-0.26713
FLT3LG	0.0045632	0.610125	792	-0.19085
ZNF609	0.004569	0.610125	793	-0.29426
PPP3CC	0.0045784	0.610125	794	-0.31241
LDLRAD1	0.004593	0.610125	795	-0.13548
SLC6A4	0.0045962	0.610125	796	-0.33988
QPCT	0.0045974	0.610125	797	-0.31276
RAI14	0.0046159	0.611442	798	-0.019819
FOXF2	0.004634	0.612656	799	-0.19303
MAPK1IP1L	0.0046478	0.613176	800	-0.080302
C1orf52	0.0046762	0.614469	801	-0.16929
SLC7A5	0.0046815	0.614469	802	-0.27555
SLC2A9	0.0046842	0.614469	803	-0.28284
STK38L	0.004685	0.614469	804	-0.32564
BBS4	0.0047107	0.615442	805	-0.34586
TGM2	0.0047192	0.615442	806	-0.058181
SLAMF8	0.0047211	0.615442	807	-0.081829
SDHAF3	0.0047292	0.615442	808	-0.22309
PPP1R1A	0.0047412	0.616203	809	-0.27058
HNRNPUL2	0.0047623	0.617801	810	-0.27095
NSMAF	0.0047762	0.618465	811	-0.25882
ARHGEF1	0.0047889	0.61914	812	-0.27567
TMEM176A	0.0048149	0.621415	813	-0.33545
IQSEC1	0.0048323	0.621943	814	-0.32715
LOC643936	0.0048337	0.621943	815	-0.29239
PGS1	0.0048409	0.621943	816	-0.20763
EPCAM	0.0048634	0.622507	817	-0.035632
SPTLC1	0.0048748	0.622507	818	-0.23602
SMARCA2	0.0048841	0.622507	819	-0.26744
ALAS1	0.0048855	0.622507	820	-0.028684
TEX15	0.0048865	0.622507	821	-0.26494
COPZ2	0.0049114	0.62402	822	-0.1202
GLUD1	0.0049137	0.62402	823	-0.085644
HRC	0.0049273	0.624223	824	-0.40028
PES1	0.0049483	0.624961	825	-0.27418
BICDL1	0.0049625	0.625818	826	-0.33095
DRD1	0.00499	0.627238	827	-0.32221
CEBPA	0.0049992	0.627238	828	-0.10362
YES1	0.0050018	0.627238	829	-0.38177
ATMIN	0.0050207	0.627238	830	-0.33784
KDSR	0.0050304	0.627238	831	-0.075085
PRAF2	0.0050426	0.627238	832	-0.31847
CDC26	0.0050538	0.627238	833	-0.089147
FOXA2	0.0050725	0.627238	834	0.23387
OCM	0.0050814	0.627238	835	-0.34195
RGPD1	0.0050853	0.627238	836	-0.29434
SLC45A3	0.0050871	0.627238	837	-0.33252
TFAM	0.0050895	0.627238	838	0.17365
TNFAIP8L1	0.0050958	0.627238	839	-0.30343
HPD	0.0051046	0.627238	840	-0.096772
BLOC1S6	0.0051116	0.627238	841	-0.3053
STK25	0.0051238	0.627238	842	-0.25948
ZNF234	0.0051258	0.627238	843	-0.32673
PPARGC1A	0.0051421	0.627238	844	-0.070315
CAPN1	0.0051528	0.627238	845	-0.081483
OR5M11	0.0051539	0.627238	846	-0.27464
UGDH	0.0051562	0.627238	847	-0.2357
CPN1	0.0051578	0.627238	848	-0.25279
BCL2L15	0.0051628	0.627238	849	-0.28383
ARHGEF35	0.0051686	0.627238	850	-0.32112
MYH9	0.0051742	0.627238	851	0.0066108
PCYOX1	0.0051788	0.627238	852	-0.0080261
CLDN1	0.0051888	0.627439	853	-0.24925
MTMR2	0.0052061	0.627439	854	0.13088
CYP2C8	0.005209	0.627439	855	-0.29378
TPBG	0.0052103	0.627439	856	-0.31231
RPS19BP1	0.0052416	0.629983	857	-0.17725
NMUR2	0.0052478	0.629983	858	-0.21107
FAM43A	0.0052624	0.630095	859	-0.32944
OR8H3	0.0052645	0.630095	860	0.11391
PFN4	0.0052778	0.630137	861	-0.35063
PSG1	0.0052792	0.630137	862	-0.073877
OR3A2	0.0052974	0.631145	863	-0.0079163
SSFA2	0.0053	0.631145	864	-0.19929
MIER3	0.0053134	0.631491	865	-0.27267
ZYX	0.0053184	0.631491	866	0.0148
KLHL20	0.0053311	0.63214	867	0.022102
TMEM54	0.0053438	0.63247	868	-0.040042
ZNF324	0.0053655	0.633963	869	-0.3274
PHLDB3	0.0053922	0.635233	870	0.055033
SPZ1	0.0053972	0.635233	871	-0.23564
P4HB	0.0054071	0.635233	872	-0.29426
TEX35	0.0054087	0.635233	873	-0.32808
WBP2	0.0054431	0.6366	874	-0.30736
SLX4IP	0.0054534	0.6366	875	-0.14961
RAB10	0.0054578	0.6366	876	-0.060145
ZZEF1	0.0054594	0.6366	877	-0.2441
CLASRP	0.0054648	0.6366	878	-0.34344
OR4P4	0.0054775	0.636698	879	-0.33643
GPR55	0.0054865	0.636698	880	-0.082691
GSK3B	0.005494	0.636698	881	-0.25705
TOLLIP	0.0054947	0.636698	882	-0.30986
TCHH	0.0055104	0.637385	883	-0.073263
AGTR2	0.0055405	0.639481	884	-0.24983
OR6C6	0.0055568	0.639501	885	-0.20977
PLIN4	0.0055573	0.639501	886	-0.20027
SNAPIN	0.0055724	0.639915	887	-0.27144
IGSF9	0.0055976	0.639915	888	-0.36156
NFIC	0.0056038	0.639915	889	-0.19328
EFCAB2	0.0056114	0.639915	890	-0.18304
ZNF641	0.0056128	0.639915	891	-0.18971
PTPN7	0.0056156	0.639915	892	0.079319
ZFP37	0.0056184	0.639915	893	-0.014768
TMEM217	0.0056201	0.639915	894	-0.28672
GRIN1	0.005629	0.639915	895	-0.35769
PRKAG2	0.005638	0.639984	896	0.12726
ATP6V1C2	0.0056639	0.642091	897	-0.3028
TMEM186	0.0056669	0.615442	898	-0.1719
TMA7	0.0056791	0.642815	899	-0.26873
PTF1A	0.0057129	0.645075	900	-0.25949
OR2L8	0.0057228	0.645075	901	-0.33365
EDN1	0.0057277	0.645075	902	-0.11522
CDH7	0.0057692	0.647867	903	0.038727
C1QTNF9B	0.0057733	0.647867	904	-0.1209
ALX1	0.0057939	0.648287	905	-0.2033
REEP6	0.005799	0.648287	906	-0.030944
TNNC1	0.0057999	0.648287	907	-0.25755
SMS	0.005823	0.648822	908	-0.32997
ZNF367	0.0058252	0.648822	909	-0.085849
DLX3	0.0058389	0.648822	910	-0.26649
NDUFB4	0.0058411	0.648822	911	0.15001
PSMC6	0.005843	0.648822	912	-0.16842
COX15	0.005845	0.5647	913	-0.61519
SOS1	0.0058785	0.650467	914	-0.19374
SELENOS	0.0058901	0.650467	915	-0.012325
NONO	0.0058949	0.650467	916	-0.23341
ASRGL1	0.0058975	0.650467	917	-0.21841
PAQR6	0.0059269	0.651833	918	-0.29292
CLCN5	0.0059295	0.651833	919	-0.042289
TRIM43	0.005959	0.653995	920	-0.24194
GPD1L	0.0059798	0.655051	921	-0.16866
SNTA1	0.0059989	0.655282	922	-0.36577
TBC1D30	0.0060143	0.655845	923	-0.28041
GABRR1	0.006031	0.656555	924	-0.06656
SMAGP	0.0060596	0.658055	925	-0.26108
ZNF486	0.0060639	0.658055	926	-0.23646
JKAMP	0.0060736	0.658315	927	-0.12699
CEACAM21	0.0060855	0.658411	928	-0.28411
ALDOC	0.0060908	0.658411	929	-0.12056
RTP1	0.0060983	0.658411	930	-0.18753
C4orf32	0.0061016	0.658411	931	-0.34783
FBXO42	0.0061145	0.658826	932	-0.22006
SPERT	0.0061197	0.658826	933	0.013951
TM4SF1	0.0061287	0.658826	934	-0.27816
SLC24A3	0.0061669	0.660693	935	-0.21325
SPAM1	0.0061862	0.660693	936	-0.26763
RAB27A	0.006188	0.660693	937	-0.12762
MAP3K2	0.0061939	0.660693	938	0.040363
VAT1L	0.0061955	0.660693	939	-0.092205
RLF	0.006206	0.660693	940	-0.21332
MAP3K21	0.0062148	0.660693	941	-0.29386
PLAG1	0.0062177	0.660693	942	-0.22274
HSD17B6	0.0062196	0.660693	943	-0.14489
PCNT	0.0062409	0.661948	944	-0.33653
GLO1	0.0062488	0.661948	945	-0.14967
DCPS	0.0062565	0.661948	946	-0.25879
ARFIP2	0.0062788	0.663278	947	-0.22254
MSN	0.0062931	0.663641	948	0.2228
CSDC2	0.0062969	0.663641	949	-0.17373
CAPG	0.0063043	0.663641	950	-0.0014482
LGALS2	0.0063237	0.664756	951	-0.35435
SDS	0.0063516	0.666393	952	0.082202
PLEKHB2	0.0063568	0.666393	953	-0.34004
NCAPH	0.0063681	0.666637	954	-0.21037
HEPN1	0.0063863	0.667284	955	-0.1821
TSSK2	0.0063951	0.667284	956	-0.26171
TMEFF1	0.0064042	0.667284	957	-0.093847
RBMY1E	0.0064269	0.578274	958	-0.60191
KIF18A	0.0064292	0.667284	959	-0.23216
APOL3	0.0064377	0.667284	960	-0.051798
CLN6	0.0064492	0.667284	961	-0.21237
GAPVD1	0.0064567	0.667284	962	0.072975
OR10H1	0.0064598	0.667284	963	-0.0040118
DACH2	0.0064627	0.667284	964	-0.24059
CDH15	0.0064749	0.667284	965	-0.23578
TIGD5	0.0065105	0.667284	966	-0.30508
LRRC4B	0.0065173	0.667284	967	-0.032692
ATP2A3	0.0065268	0.667284	968	-0.31655
SLC1A2	0.0065373	0.667284	969	-0.2204
BRS3	0.0065396	0.667284	970	-0.043801
TAP1	0.0065396	0.667284	971	-0.26463
F13A1	0.0065399	0.667284	972	-0.29458
CCDC114	0.0065406	0.667284	973	-0.28958
TARM1	0.006543	0.667284	974	-0.25167
FBXO24	0.0065561	0.667284	975	-0.12353
GJB2	0.0065618	0.667284	976	-0.15566
PBX2	0.0065759	0.667284	977	0.31082
FOXN2	0.0065778	0.667284	978	-0.16693
ZCCHC13	0.0065789	0.667284	979	-0.30099
OCEL1	0.0065831	0.667284	980	-0.4199
SH3KBP1	0.0066433	0.669421	981	-0.17165
FAM133A	0.0066463	0.669421	982	-0.23854
GNAQ	0.0066489	0.669421	983	-0.29195
SOX5	0.0066495	0.669421	984	-0.23682
IL17RC	0.0066587	0.669421	985	-0.30887
MAT2A	0.0066618	0.669421	986	-0.27219
WFDC5	0.0066674	0.669421	987	-0.25589
RGL3	0.0067026	0.671463	988	-0.29523
FSTL5	0.0067165	0.671744	989	-0.2286
CXorf38	0.0067195	0.671744	990	0.015171
CYP1A1	0.0067467	0.672896	991	-0.25538
SOCS5	0.0067481	0.672896	992	-0.25901
TMEM225	0.0067547	0.672896	993	-0.24343
IGFL1	0.0067784	0.672918	994	-0.32531
SLIT3	0.0067788	0.672918	995	0.048645
SNX9	0.0067833	0.672918	996	-0.29565
PAF1	0.0067906	0.672918	997	0.05445
LARS	0.0067948	0.672918	998	-0.16351
FAM76B	0.0068245	0.674333	999	0.012594
CTNND1	0.0068253	0.674333	1000	-0.2519
ADAMTS9	0.0068393	0.674891	1001	-0.30283
DEFA4	0.0068644	0.676174	1002	-0.30855
MTF2	0.0069683	0.683202	1003	-0.2465
RING1	0.0069727	0.683202	1004	-0.0020322
PPP1R9A	0.0069731	0.683202	1005	-0.28878
TPPP2	0.0069774	0.683202	1006	-0.37458
HMOX1	0.0070434	0.68767	1007	-0.19896
CRX	0.0070522	0.6879	1008	-0.24453
RINT1	0.0070752	0.689098	1009	-0.32932
VPS33B	0.0070942	0.689098	1010	-0.098593
ZC3H6	0.0070966	0.689098	1011	-0.21979
KIAA0100	0.0071016	0.689098	1012	-0.12873
FOXL1	0.0071041	0.689098	1013	-0.29627
TANK	0.0071496	0.69177	1014	-0.058379
RSBN1	0.0071707	0.69177	1015	-0.13241
OR5M3	0.0071722	0.69177	1016	-0.19944
PRB4	0.0071724	0.655282	1017	-0.29011
SLC4A10	0.0071742	0.69177	1018	-0.28377
TMEM92	0.0071859	0.692109	1019	-0.21214
GATB	0.0071959	0.692293	1020	-0.32007
SYCE3	0.0072369	0.693353	1021	-0.1123
DOK5	0.0072417	0.693353	1022	-0.2205
SLITRK2	0.0072447	0.693353	1023	-0.095685
C20orf202	0.0072595	0.693563	1024	-0.26787
TCEAL5	0.0073163	0.697098	1025	-0.19615
TTC23L	0.007333	0.697098	1026	-0.078068
RASGEF1B	0.0073334	0.697098	1027	-0.059959
ARPP19	0.0073349	0.697098	1028	0.1259
CDCA7L	0.0073497	0.697196	1029	-0.019785
PAQR8	0.0073552	0.697196	1030	-0.33634
TSGA10IP	0.0073644	0.697196	1031	0.03122
TSEN15	0.0073656	0.697196	1032	-0.25451
IST1	0.0073959	0.698908	1033	-0.30094
OR5M10	0.007403	0.698908	1034	-0.23851
CDC42SE1	0.0074164	0.699301	1035	-0.11667
SSRP1	0.0074649	0.700814	1036	-0.17754
CASP12	0.0074737	0.700814	1037	-0.27316
ZNF37A	0.007475	0.700814	1038	-0.18829
APEX1	0.0074764	0.700814	1039	-0.18975
SETDB1	0.0074813	0.700814	1040	-0.24411
METTL5	0.0074873	0.700814	1041	-0.29328
ABLIM3	0.0075174	0.702447	1042	-0.22215
ZNF202	0.007534	0.703248	1043	-0.10561
CGB1	0.0075499	0.703737	1044	-0.064905
LDB2	0.0075587	0.703901	1045	-0.25843
CCDC120	0.0075887	0.704022	1046	-0.28608
SIT1	0.0075918	0.704022	1047	-0.23962
ZNF789	0.0075947	0.704022	1048	-0.30996
HMGN2	0.0076015	0.704022	1049	-0.27064
TARSL2	0.0076081	0.704022	1050	-0.28851
TAF15	0.0076122	0.704022	1051	0.13434
KRTAP27-1	0.0076787	0.708224	1052	-0.21399
ZNF682	0.0077428	0.711982	1053	-0.28465
BEND4	0.0077533	0.711982	1054	-0.15576
ACTL6B	0.007756	0.711982	1055	-0.30869
PCBP2	0.0077663	0.712114	1056	0.090993
ERN2	0.0077752	0.712114	1057	-0.19137
GNB1	0.0077838	0.712114	1058	0.055504
RIMBP2	0.0078222	0.714407	1059	-0.041406
H3F3A	0.007835	0.714749	1060	-0.10386
TMEM43	0.007849	0.667284	1061	-0.31156
HSF5	0.0078651	0.715294	1062	-0.29012
MOB4	0.0078747	0.715294	1063	0.0068832
GPANK1	0.0078892	0.715294	1064	0.027657
SMAD7	0.0078895	0.715294	1065	-0.13369
NCKAP1L	0.0078922	0.715294	1066	-0.078667
ADAL	0.0079122	0.669421	1067	-0.22049
STON2	0.0079131	0.715294	1068	-0.11473
PAGE1	0.0079267	0.715294	1069	-0.19278
ZP3	0.0079272	0.715294	1070	-0.055702
BMP2K	0.0079372	0.715294	1071	-0.10895
RPL19	0.0079426	0.715294	1072	-0.22619
WWP2	0.0079456	0.715294	1073	-0.28975
NDUFC2-KCTD14	0.0079468	0.715294	1074	-0.055839
ABCF3	0.0079485	0.715294	1075	-0.21259
PPP1R18	0.0079611	0.71552	1076	-0.22409
ACP6	0.0079701	0.7156	1077	-0.31395
DRAM1	0.0079915	0.716161	1078	-0.078283
ZNF830	0.0079989	0.716161	1079	-0.11134
ZFP2	0.0080086	0.716161	1080	-0.15021
RALBP1	0.0080137	0.716161	1081	0.04339
PPP6R2	0.0080173	0.716161	1082	-0.1913
H2AFZ	0.0080321	0.716421	1083	0.13454
NCK1	0.0080545	0.716421	1084	-0.29215
FAM229B	0.008055	0.62402	1085	-0.31195
SHROOM3	0.0080552	0.716421	1086	-0.086953
SNRNP35	0.0080573	0.716421	1087	-0.22743
ELMOD3	0.0080876	0.624961	1088	-0.397
SELL	0.008104	0.717983	1089	0.006832
NECAB1	0.0081072	0.717983	1090	-0.23359
RSPH9	0.0081185	0.717983	1091	-0.25781
ARMCX2	0.0081297	0.717983	1092	-0.19306
GRIK2	0.0081371	0.717983	1093	-0.12145
RIMKLB	0.0081447	0.717983	1094	-0.19437
TTLL9	0.0081515	0.717983	1095	-0.13239
GJC2	0.0081528	0.717983	1096	-0.26996
UBD	0.0081558	0.717983	1097	-0.28675
UGT1A5	0.0081686	0.717983	1098	-0.063503
TRIM32	0.0081762	0.717983	1099	-0.27209
TUSC3	0.0081895	0.717983	1100	-0.21271
SENP2	0.0081898	0.717983	1101	-0.20608
SGO2	0.0082183	0.71967	1102	-0.23074
BTD	0.0082262	0.627238	1103	-0.53688
ARAF	0.0082396	0.720657	1104	-0.093645
GALNT1	0.0082595	0.721553	1105	-0.2609
EPS8L1	0.0082706	0.721768	1106	-0.081843
MAN1A2	0.0082859	0.722429	1107	-0.067242
CECR6	0.0082945	0.722429	1108	-0.049074
TECPR2	0.0083181	0.722998	1109	-0.17905
ZNF358	0.0083204	0.722998	1110	-0.26461
SLC38A3	0.0083497	0.722998	1111	-0.21723
DENND1B	0.0083499	0.722998	1112	-0.23758
KIF20B	0.0083532	0.722998	1113	-0.26087
SH3BGRL	0.0083551	0.722998	1114	0.12684
MPP5	0.0083954	0.725325	1115	-0.25033
FFAR1	0.0083997	0.725325	1116	-0.15706
NIT2	0.0084192	0.726145	1117	-0.19753
DNAI1	0.0084201	0.627238	1118	-0.2181
AKAP6	0.0084293	0.726257	1119	-0.2483
RBMS3	0.0084519	0.727312	1120	-0.054744
UCKL1	0.0084643	0.727564	1121	-0.23377
TUBGCP2	0.0084807	0.728159	1122	-0.072971
SAAL1	0.0085398	0.729273	1123	-0.23881
RPRD2	0.0085411	0.729273	1124	-0.26822
SPRYD3	0.0085564	0.729273	1125	-0.14053
ATP6V1F	0.0085568	0.729273	1126	-0.089897
RGL4	0.0085584	0.729273	1127	-0.26663
C8orf46	0.0085602	0.729273	1128	-0.30592
FAM237A	0.008568	0.729273	1129	-0.01051
STOX1	0.008571	0.729273	1130	-0.30252
D2HGDH	0.008575	0.729273	1131	-0.066423
VCX3B	0.0085812	0.729273	1132	-0.29259
PCDHGB7	0.0086195	0.693353	1133	0.12809
TIFAB	0.0086439	0.730401	1134	-0.07761
CDS1	0.0086467	0.730401	1135	-0.17252
XIAP	0.0086501	0.730401	1136	-0.29133
PCCA	0.0086538	0.730401	1137	0.33631
BTN1A1	0.0086908	0.730401	1138	-0.26241
GIF	0.0086992	0.730401	1139	-0.18143
C11orf96	0.0087131	0.730401	1140	-0.14239
MPP6	0.008718	0.730401	1141	-0.25298
SERPINF2	0.0087305	0.730401	1142	-0.14648
AMOT	0.0087339	0.730401	1143	-0.19924
OR2T6	0.0087343	0.730401	1144	-0.26521
STK3	0.0087352	0.730401	1145	-0.25864
HIST1H3E	0.0087523	0.730401	1146	-0.24621
ZSCAN18	0.00876	0.730401	1147	-0.2562
DICER1	0.008766	0.730401	1148	-0.26528
MEF2C	0.0087665	0.730401	1149	-0.26369
MMRN2	0.0087686	0.730401	1150	-0.19842
KCNK15	0.0087807	0.730401	1151	-0.19981
ST14	0.0087807	0.730401	1152	-0.2509
CDKN1B	0.0087912	0.730401	1153	-0.32524
BMT2	0.0087965	0.730401	1154	-0.15457
CD300LF	0.0088108	0.73054	1155	-0.21177
KBTBD12	0.0088468	0.732558	1156	-0.044216
EPB41L5	0.0088712	0.733027	1157	-0.11932
TNFRSF11A	0.0088714	0.733027	1158	-0.08415
TLE3	0.0088935	0.733905	1159	-0.23024
UBE2I	0.008903	0.734023	1160	-0.25925
ARL8A	0.0089211	0.734105	1161	-0.21785
TOPBP1	0.0089262	0.734105	1162	-0.16292
GAA	0.0089347	0.734138	1163	-0.20537
TP53I13	0.0089699	0.734966	1164	-0.20948
CBR1	0.0089701	0.734966	1165	-0.065834
MPC2	0.0089858	0.73514	1166	-0.12935
PSG9	0.0089914	0.73514	1167	-0.22086
PDGFC	0.0090028	0.735195	1168	-0.22241
HMCN1	0.0090084	0.735195	1169	0.063063
PDZD4	0.0090324	0.735975	1170	0.17549
GJA1	0.0090398	0.735975	1171	-0.041226
SLC25A34	0.0090701	0.737023	1172	-0.063378
SLA2	0.0090746	0.737023	1173	-0.25201
ZMYM3	0.0090838	0.737023	1174	-0.24856
SPATA24	0.0090889	0.737023	1175	-0.18527
SLFN5	0.0091077	0.737766	1176	-0.26353
ZNF391	0.009125	0.737766	1177	-0.21024
HNRNPU	0.0091335	0.737766	1178	0.065921
CFAP99	0.0091384	0.737766	1179	-0.23647
TXNRD3NB	0.0091449	0.737766	1180	-0.28037
OR5P2	0.009166	0.738388	1181	-0.27844
PDIA3	0.00918	0.738388	1182	-0.25843
RNF152	0.0091802	0.738388	1183	-0.22945
CA7	0.0091981	0.739075	1184	-0.24004
KHDRBS1	0.0092258	0.739184	1185	-0.27457
CUX2	0.0092335	0.739184	1186	-0.2553
ALKBH7	0.0092369	0.739184	1187	-0.26984
FBN1	0.0092527	0.739184	1188	-0.19804
CCNE2	0.009253	0.739184	1189	0.12651
COL21A1	0.0092536	0.739184	1190	-0.17082
NFKBIA	0.0092657	0.739344	1191	-0.21039
TNXB	0.0092908	0.740441	1192	-0.042759
SLC38A1	0.0093374	0.742521	1193	-0.22016
SLC5A12	0.0093419	0.742521	1194	-0.09445
SENP1	0.0093492	0.742521	1195	-0.19968
TBX10	0.0093546	0.742521	1196	-0.25549
IRF2	0.0093972	0.744747	1197	-0.24785
B4GALT2	0.0094057	0.744747	1198	-0.054378
UQCRC1	0.0094519	0.74729	1199	-0.29554
RPRM	0.0094763	0.747787	1200	0.11566
LRRC38	0.0094793	0.747787	1201	-0.13425
P2RY2	0.0095004	0.747787	1202	-0.103
NFATC2IP	0.0095017	0.747787	1203	-0.12233
TTLL8	0.0095071	0.747787	1204	-0.14581
XAGE1B	0.0095242	0.748562	1205	-0.25349
GJA3	0.0095573	0.750186	1206	-0.043582
GABRR2	0.0095904	0.751631	1207	-0.070481
DMBT1	0.009602	0.751631	1208	-0.27768
DDX3Y	0.0096085	0.751631	1209	-0.08214
PTPRE	0.0096175	0.751631	1210	-0.055038
RNASE13	0.0096239	0.751631	1211	-0.17945
TRAF1	0.0096461	0.751651	1212	-0.25019
PPP1R13B	0.0096517	0.751651	1213	-0.20405
ARHGEF2	0.0096656	0.751651	1214	-0.19513
CDHR1	0.0096675	0.751651	1215	-0.22732
OR5R1	0.009675	0.751651	1216	-0.094983
SLC7A8	0.0097001	0.752496	1217	-0.27331
ZADH2	0.0097079	0.752496	1218	-0.23344
MSANTD3	0.0097174	0.752536	1219	0.068375
PCGF5	0.0097299	0.752568	1220	-0.20118
RGS8	0.0097468	0.752568	1221	-0.077376
SIGLEC11	0.0097509	0.752568	1222	-0.18424
PRDM16	0.0097624	0.752568	1223	-0.076613
CD1B	0.0097661	0.752568	1224	-0.044458
SCAMP5	0.0098228	0.753456	1225	-0.20019
CLVS2	0.0098248	0.753456	1226	0.17877
CLDN15	0.009833	0.753456	1227	-0.23803
SORCS2	0.0098422	0.753456	1228	-0.17266
MED14	0.0098482	0.753456	1229	-0.27016
WDR26	0.0098541	0.753456	1230	-0.21147
NDOR1	0.0098543	0.753456	1231	-0.21069
TFEB	0.0098639	0.753456	1232	-0.044383
YPEL4	0.0098672	0.753456	1233	0.23742
SNX27	0.00987	0.753456	1234	-0.13626
FMN1	0.0098801	0.753551	1235	-0.30162
KIAA1210	0.0099022	0.753804	1236	-0.27778
UBXN6	0.0099126	0.753804	1237	-0.36411
RAD54L	0.009916	0.753804	1238	0.093605
MARCHF4	0.0099449	0.755094	1239	-0.20696
CNTN6	0.0099727	0.756212	1240	-0.066663
NIPBL	0.0099817	0.756212	1241	-0.10289
CD40	0.010001	0.757004	1242	0.10431
TSPAN16	0.010024	0.757231	1243	-0.046493
ACVRL1	0.010032	0.757231	1244	-0.21394
RAB40B	0.010034	0.757231	1245	-0.25064
SLC26A3	0.010049	0.757489	1246	-0.24707
FOXF1	0.010103	0.75962	1247	-0.21991
LYZL6	0.010105	0.75962	1248	-0.29906
LYPD3	0.010108	0.75962	1249	-0.10574
GDF2	0.010129	0.760499	1250	-0.032029
SCRIB	0.010161	0.760499	1251	-0.16217
SPRR2D	0.010177	0.760499	1252	-0.30483
MFAP5	0.010181	0.760499	1253	0.044164
FYTTD1	0.010182	0.760499	1254	-0.12689
AGAP2	0.010199	0.760499	1255	0.1255
MOCOS	0.010202	0.760499	1256	-0.25678
SAYSD1	0.010205	0.760499	1257	-0.26717
GRTP1	0.010208	0.760499	1258	-0.080721
AKR1E2	0.010222	0.760499	1259	-0.27499
NEDD4L	0.010224	0.760499	1260	-0.21952
C12orf77	0.010243	0.76077	1261	-0.29985
TOR1A	0.010249	0.76077	1262	-0.30491
KLHDC10	0.010264	0.76077	1263	-0.26368
KDM5B	0.010264	0.76077	1264	-0.27883
ZFP91	0.010288	0.761381	1265	-0.14988
POLR3GL	0.010292	0.761381	1266	-0.1644
C11orf91	0.010312	0.76157	1267	-0.29323
MEOX1	0.010313	0.76157	1268	-0.096714
FADD	0.010378	0.764871	1269	-0.16827
BTBD7	0.010383	0.764871	1270	-0.099151
KIAA0895L	0.010392	0.764871	1271	-0.073684
C2CD2	0.010399	0.764871	1272	-0.094512
VHLL	0.0104	0.730401	1273	-0.289
ABHD16A	0.010405	0.764871	1274	-0.21253
CCDC103	0.010418	0.730401	1275	-0.091688
SELENOO	0.010425	0.764981	1276	-0.24367
PAPOLA	0.010431	0.764981	1277	-0.18234
FAM3C	0.010433	0.764981	1278	-0.26252
CDKN2AIP	0.010443	0.76508	1279	0.1214
CSN3	0.010478	0.766716	1280	-0.22424
TRIM68	0.010519	0.767835	1281	-0.093355
ASAP3	0.010534	0.767835	1282	-0.17696
OR4M1	0.010535	0.767835	1283	-0.30249
XIRP2	0.010539	0.767835	1284	-0.21581
LTA	0.010552	0.768108	1285	-0.056838
DEFB113	0.010582	0.769116	1286	-0.061271
CARD17	0.010594	0.769116	1287	-0.29194
MYPOP	0.0106	0.769116	1288	-0.12629
GALNT15	0.010618	0.769116	1289	-0.20604
MYL6	0.01062	0.769116	1290	-0.032298
METTL18	0.010625	0.769116	1291	-0.040464
PRADC1	0.01064	0.769433	1292	-0.30415
IL1R1	0.010662	0.770181	1293	-0.29461
PTPN22	0.010684	0.770283	1294	-0.058995
SPON2	0.010689	0.770283	1295	-0.24375
SLC6A7	0.010703	0.770283	1296	-0.20362
H2AFY	0.010705	0.770283	1297	0.23075
CDYL2	0.010769	0.773035	1298	-0.22827
CRHR2	0.01077	0.773035	1299	-0.2544
CNOT4	0.010807	0.774869	1300	-0.084153
NKX2-2	0.01084	0.776065	1301	-0.25138
C9orf163	0.010847	0.776065	1302	-0.28146
PROZ	0.010873	0.776575	1303	-0.2182
ZBTB47	0.010876	0.776575	1304	-0.14142
SLC45A4	0.010932	0.779175	1305	0.16574
KCNS1	0.010942	0.779175	1306	-0.26344
A2ML1	0.010989	0.780221	1307	-0.30894
PEG10	0.010997	0.780221	1308	-0.092512
NUP35	0.010998	0.780221	1309	-0.28721
DLG4	0.011001	0.780221	1310	0.077857
DUSP15	0.011007	0.780221	1311	-0.094679
SAMD14	0.011014	0.780221	1312	0.016354
SPTLC2	0.01106	0.782272	1313	0.034848
CYCS	0.011063	0.782272	1314	-0.057526
NMRK1	0.011088	0.78325	1315	-0.22523
TMEM203	0.011098	0.78325	1316	-0.071334
SFPQ	0.011124	0.784255	1317	-0.1985
PGAM5	0.011139	0.784537	1318	0.0067508
TBC1D25	0.011148	0.784537	1319	-0.14528
CDX1	0.011169	0.785147	1320	-0.36791
NPHP1	0.011191	0.785147	1321	-0.26005
B3GALT1	0.011194	0.785147	1322	0.088011
PREX1	0.011208	0.785147	1323	-0.25524
RGMB	0.011215	0.785147	1324	0.0032364
EDEM3	0.011222	0.785147	1325	-0.1003
WDSUB1	0.011228	0.785147	1326	0.034225
LIPG	0.011248	0.785147	1327	-0.14561
GTPBP6	0.011249	0.785147	1328	-0.07822
CREB3L2	0.011281	0.785861	1329	-0.23812
MRAP2	0.011289	0.785861	1330	-0.21973
STAG2	0.011292	0.785861	1331	-0.22863
COX19	0.011325	0.786384	1332	-0.26643
HLA-DRB5	0.011328	0.786384	1333	-0.21771
TSNAX	0.011337	0.786384	1334	-0.2988
PLAC8	0.011339	0.786384	1335	-0.21478
ZSCAN5B	0.011361	0.786847	1336	-0.28177
NFATC3	0.011385	0.787769	1337	-0.05299
TCEAL4	0.011412	0.788763	1338	-0.10505
TAC3	0.011438	0.78931	1339	-0.088282
ZNF777	0.011446	0.78931	1340	-0.1187
PTCHD1	0.01146	0.78931	1341	-0.29677
LARP1B	0.011481	0.78931	1342	0.099244
TBCE	0.011483	0.78931	1343	-0.24357
UBFD1	0.011484	0.78931	1344	-0.30603
RASA1	0.01149	0.78931	1345	0.16388
LRRC1	0.011521	0.790041	1346	0.21088
RPS3	0.011522	0.790041	1347	-0.23061
PRSS23	0.011535	0.790329	1348	-0.23746
PLA2G2F	0.011549	0.790455	1349	-0.15026
CD300LB	0.011572	0.790634	1350	-0.05863
CC2D1B	0.011582	0.790634	1351	0.19778
DOCK8	0.011585	0.790634	1352	-0.081422
HOXA3	0.011608	0.79095	1353	-0.22019
NUAK2	0.011609	0.79095	1354	-0.0074598
TGFBR2	0.011647	0.79263	1355	0.11893
PRMT7	0.011668	0.792818	1356	-0.25545
FGD6	0.011673	0.792818	1357	-0.16495
TRIM27	0.011682	0.792818	1358	-0.20246
ZC3H18	0.011699	0.792818	1359	-0.17694
PAK1	0.0117	0.792818	1360	-0.14931
TP53BP2	0.011717	0.793173	1361	0.021176
GLYATL2	0.011772	0.79618	1362	-0.11569
COMMD8	0.011787	0.796381	1363	-0.14949
MLLT3	0.011795	0.796381	1364	-0.25409
PLET1	0.011804	0.796381	1365	-0.25148
INPP4A	0.011826	0.797015	1366	-0.27054
PTMS	0.011874	0.798874	1367	0.098406
CHP2	0.011879	0.798874	1368	-0.00022213
RSPH1	0.011894	0.799165	1369	-0.23552
OTUD7B	0.011921	0.800012	1370	-0.24328
SIVA1	0.011962	0.800012	1371	0.13596
CGB3	0.011979	0.800012	1372	-0.24356
KNSTRN	0.011981	0.800012	1373	-0.25864
QSOX1	0.011991	0.800012	1374	-0.2701
ZCCHC6	0.012	0.800012	1375	-0.29349
DENND5B	0.012027	0.800012	1376	-0.062616
CTTNBP2NL	0.012033	0.800012	1377	-0.2673
HMBOX1	0.012037	0.800012	1378	0.036809
SLURP1	0.012051	0.800012	1379	-0.11124
DCDC2B	0.012051	0.800012	1380	-0.24179
RFC2	0.012058	0.800012	1381	-0.11588
GALR3	0.012063	0.800012	1382	-0.038766
OAS3	0.012065	0.800012	1383	-0.20093
ANKRD49	0.01207	0.800012	1384	-0.23148
KIAA1161	0.012071	0.800012	1385	-0.24663
ADGRL2	0.012099	0.800438	1386	0.036552
ZNF471	0.012108	0.800438	1387	-0.22886
RNF122	0.012112	0.800438	1388	-0.22553
CDH24	0.01212	0.800438	1389	-0.15226
PLCE1	0.01217	0.802624	1390	-0.1914
CHST7	0.012218	0.804351	1391	-0.28972
IPMK	0.012222	0.804351	1392	-0.11296
ZNF256	0.012232	0.804351	1393	-0.22269
FAM189B	0.012247	0.804351	1394	-0.2426
LHX8	0.01225	0.804351	1395	-0.02867
GMPS	0.012261	0.804351	1396	-0.036205
ZC3HAV1	0.01232	0.80704	1397	-0.30483
SRRD	0.012348	0.807344	1398	-0.26432
TMEM191B	0.012352	0.807344	1399	-0.23519
TIGIT	0.012369	0.807344	1400	-0.3635
GALE	0.012369	0.807344	1401	-0.25949
SARNP	0.012409	0.808081	1402	0.039725
TRAF3	0.012409	0.808081	1403	-0.22933
USP4	0.012415	0.808081	1404	-0.24984
YBX3	0.012435	0.808081	1405	-0.22114
CD27	0.012472	0.808081	1406	-0.20351
RC3H1	0.012481	0.808081	1407	-0.056269
CARD6	0.012513	0.808081	1408	-0.20649
MYCT1	0.012531	0.808081	1409	-0.20701
JMY	0.012532	0.808081	1410	-0.19006
GML	0.012533	0.808081	1411	-0.19294
SPTB	0.012543	0.808081	1412	-0.28331
ZNF541	0.012546	0.808081	1413	-0.22386
FNDC4	0.012551	0.808081	1414	-0.20248
RBM42	0.012554	0.808081	1415	0.03852
CRABP2	0.012565	0.808081	1416	-0.068093
ACBD5	0.01257	0.808081	1417	-0.21795
GNPDA1	0.012581	0.808081	1418	-0.23957
SFXN3	0.012584	0.808081	1419	0.028482
RRH	0.012587	0.808081	1420	-0.17955
FUNDC1	0.012588	0.808081	1421	-0.024399
KRT31	0.012599	0.808081	1422	-0.025497
CADM3	0.012627	0.808591	1423	-0.29482
FLOT2	0.012647	0.809114	1424	-0.22641
TNC	0.012689	0.810664	1425	-0.24392
RRP1	0.012738	0.812078	1426	-0.23124
AGAP3	0.01274	0.812078	1427	-0.27167
CST4	0.012745	0.812078	1428	0.12859
CYP2U1	0.012754	0.812078	1429	-0.23673
FAM159A	0.012773	0.812617	1430	-0.18709
NMUR1	0.012783	0.812617	1431	-0.29255
SEC14L3	0.012814	0.813756	1432	-0.26692
IQCA1L	0.012846	0.814195	1433	-0.22079
TEX46	0.012862	0.814195	1434	-0.23224
GPR171	0.012863	0.814195	1435	0.095858
G6PC3	0.01287	0.814195	1436	-0.19287
DUSP22	0.012872	0.814195	1437	-0.24877
IL6	0.012883	0.814195	1438	-0.27778
ABHD8	0.012902	0.8143	1439	-0.086727
RNF225	0.012906	0.8143	1440	-0.22503
HNRNPDL	0.012914	0.8143	1441	-0.14998
GATM	0.012929	0.814497	1442	-0.21597
CYFIP1	0.012947	0.814941	1443	-0.28229
CERS2	0.012974	0.81563	1444	0.1031
SOX4	0.013003	0.81664	1445	-0.16849
ASPM	0.013014	0.816664	1446	-0.25849
ABCA12	0.013052	0.817655	1447	-0.25707
TIMD4	0.013068	0.817655	1448	-0.24894
TMEM181	0.013087	0.817655	1449	-0.17095
DIAPH1	0.013089	0.817655	1450	-0.16745
MDM1	0.013091	0.817655	1451	-0.30659
CNNM1	0.01311	0.817655	1452	-0.12762
UBLCP1	0.013114	0.817655	1453	-0.25841
MAPKBP1	0.013126	0.817655	1454	-0.15027
FAM170B	0.013162	0.817655	1455	-0.056759
ATP13A4	0.013163	0.817655	1456	-0.00078072
KIAA0319	0.013173	0.817655	1457	-0.068152
GYS2	0.01318	0.817655	1458	-0.25423
TMEM114	0.013184	0.817655	1459	-0.19376
EGFR	0.013199	0.817655	1460	-0.19925
IL11	0.013209	0.817655	1461	0.067911
B3GALNT1	0.013215	0.817655	1462	0.10196
DIRAS3	0.013226	0.817655	1463	-0.27464
FOCAD	0.013231	0.817655	1464	-0.265
RASGRP3	0.01324	0.817655	1465	-0.24567
TDRD7	0.013251	0.817739	1466	-0.22905
FAM162A	0.013267	0.818146	1467	0.22224
CDC14B	0.013292	0.818218	1468	-0.072649
NME9	0.013293	0.818218	1469	-0.10556
CILP2	0.013326	0.818688	1470	-0.136
E2F7	0.013329	0.818688	1471	-0.10399
RABEPK	0.013338	0.818688	1472	-0.27874
SH3TC2	0.013345	0.818688	1473	-0.085687
GGA3	0.013367	0.818833	1474	-0.021751
GAL3ST1	0.013383	0.818833	1475	-0.15737
NPEPPS	0.013384	0.818833	1476	-0.19805
KCNRG	0.013408	0.818833	1477	-0.256
SULT1C2	0.013416	0.818833	1478	-0.27378
C1QL3	0.013418	0.818833	1479	-0.24837
RAX	0.013424	0.818833	1480	0.030787
PIANP	0.013434	0.818841	1481	-0.27646
DKK2	0.013467	0.819623	1482	-0.24132
RPL5	0.01348	0.819623	1483	-0.24471
USP17L19	0.013493	0.819623	1484	-0.01042
NUDT18	0.013494	0.819623	1485	-0.24253
SULT4A1	0.013528	0.820635	1486	-0.063264
LOC388780	0.01358	0.822197	1487	0.12956
ITFG2	0.013582	0.822197	1488	-0.21649
TMEM230	0.013594	0.822316	1489	-0.19285
UTY	0.013628	0.822663	1490	0.088295
EOMES	0.013632	0.822663	1491	-0.048023
PIWIL1	0.013647	0.822663	1492	-0.2139
C6orf106	0.01367	0.822663	1493	-0.2277
PQBP1	0.013673	0.822663	1494	-0.29002
PLOD2	0.013673	0.822663	1495	-0.10551
CHD9	0.013677	0.822663	1496	-0.08569
RARG	0.013685	0.822663	1497	-0.17847
PCDHA1	0.01369	0.822663	1498	-0.26972
HOXA4	0.013711	0.823209	1499	-0.15434
DLGAP2	0.013724	0.823331	1500	-0.25334
MYZAP	0.013737	0.823331	1501	0.23415
EPOR	0.013744	0.823331	1502	-0.086261
DNAH9	0.013769	0.823584	1503	-0.2276
MAP4K4	0.013774	0.823584	1504	0.067279
PPAT	0.013778	0.823584	1505	-0.21909
ZNF92	0.013834	0.825137	1506	-0.21068
HARS2	0.013879	0.825137	1507	-0.29924
VCPKMT	0.01388	0.825137	1508	0.11755
ZNF229	0.013888	0.825137	1509	-0.11824
CARD10	0.013895	0.825137	1510	-0.20014
MCL1	0.013896	0.825137	1511	-0.21957
VCY1B	0.01391	0.825137	1512	-0.18864
DYNLL2	0.013917	0.825137	1513	-0.2434
HCK	0.013984	0.825137	1514	-0.20228
HIST1H3I	0.013998	0.825137	1515	0.044037
CLIC3	0.014002	0.825137	1516	0.014276
GRB14	0.014009	0.825137	1517	-0.14763
TRIM16L	0.014013	0.825137	1518	-0.20532
KRTAP29-1	0.014038	0.825137	1519	-0.033148
ETNK2	0.014046	0.825137	1520	-0.21118
SLC30A10	0.014049	0.825137	1521	-0.07394
TTC23	0.014063	0.825137	1522	-0.11521
INSC	0.014075	0.825137	1523	-0.036894
PRR36	0.014077	0.825137	1524	-0.087029
FAM72B	0.014078	0.825137	1525	-0.14198
NFATC4	0.014079	0.825137	1526	-0.16198
DNAJC15	0.014087	0.825137	1527	-0.20122
FLNC	0.014102	0.825137	1528	0.025502
APOBEC3H	0.014109	0.825137	1529	-0.077889
TRIM67	0.01411	0.825137	1530	-0.18606
BEND2	0.01411	0.825137	1531	-0.21778
KIF3A	0.014114	0.825137	1532	-0.20496
P3H3	0.014149	0.825137	1533	-0.24067
HOXB7	0.014154	0.825137	1534	0.0098661
AQP4	0.014156	0.825137	1535	-0.28006
ZBED6CL	0.014163	0.825137	1536	-0.09821
ZNF420	0.014173	0.825137	1537	-0.23644
ISCA2	0.014179	0.825137	1538	-0.20267
SP110	0.014203	0.825453	1539	-0.091314
C20orf96	0.014207	0.825453	1540	-0.10658
GNLY	0.014225	0.826015	1541	0.010168
UBE2E3	0.014255	0.826196	1542	-0.077017
SPATA31A1	0.014259	0.826196	1543	0.10544
SFTA3	0.014276	0.826196	1544	-0.089756
NTPCR	0.014294	0.826196	1545	-0.27272
SYNPO2L	0.014303	0.826196	1546	-0.19646
GNAI2	0.014317	0.826196	1547	-0.024549
PRR20B	0.014329	0.826196	1548	-0.17114
LMNA	0.014334	0.826196	1549	-0.15352
DNAAF1	0.014335	0.826196	1550	-0.18703
ZBTB3	0.014363	0.826196	1551	-0.22119
ING2	0.014366	0.826196	1552	-0.27125
LPIN1	0.014379	0.826196	1553	-0.23238
KANK2	0.014379	0.826196	1554	-0.24314
KIAA1551	0.014386	0.826196	1555	-0.12259
C16orf89	0.014391	0.826196	1556	-0.09406
XXYLT1	0.014444	0.826802	1557	-0.23713
RBP5	0.014448	0.826802	1558	-0.1287
ALDH1A1	0.014448	0.826802	1559	-0.094707
CEP164	0.014464	0.826802	1560	-0.093689
DIRC2	0.014467	0.826802	1561	-0.03679
TMEM171	0.014475	0.826802	1562	-0.026978
HIBCH	0.014475	0.826802	1563	-0.11057
NCOA3	0.014492	0.827077	1564	-0.15897
PIM3	0.014514	0.827297	1565	0.055039
TMEM132A	0.014518	0.827297	1566	0.048454
OR10R2	0.01453	0.827303	1567	-0.16639
HNRNPH3	0.014539	0.827303	1568	-0.19117
SH3BP2	0.01456	0.827916	1569	0.021371
AIM2	0.014612	0.82835	1570	-0.26151
SLC6A20	0.014615	0.82835	1571	0.010803
BEST4	0.014624	0.82835	1572	-0.14508
KCTD18	0.014626	0.82835	1573	-0.12475
SCNN1D	0.014629	0.82835	1574	-0.041151
GPN1	0.014637	0.82835	1575	-0.076021
POC5	0.014703	0.831097	1576	-0.22525
SHQ1	0.014727	0.831421	1577	-0.2928
DHRS7B	0.014766	0.831421	1578	-0.13447
HOXB8	0.014773	0.831421	1579	-0.049153
E2F8	0.01478	0.831421	1580	0.0038408
NPLOC4	0.01478	0.831421	1581	-0.14088
TRMT2B	0.0148	0.831421	1582	-0.19156
PITRM1	0.014821	0.831421	1583	-0.27066
SERPINC1	0.014825	0.831421	1584	-0.21281
OLIG2	0.014832	0.831421	1585	-0.025115
NEUROD2	0.014832	0.831421	1586	0.36354
SPI1	0.014842	0.831421	1587	-0.24649
SHISA3	0.014859	0.831421	1588	-0.18966
DSG2	0.014874	0.831421	1589	-0.10016
SLC16A14	0.014878	0.831421	1590	-0.20382
MLH3	0.014885	0.831421	1591	-0.14565
IZUMO2	0.014893	0.831421	1592	-0.087205
SLC4A1	0.014924	0.831421	1593	-0.20888
TMEM126B	0.014931	0.831421	1594	-0.22456
COL4A6	0.014933	0.831421	1595	-0.061011
SUSD4	0.014937	0.831421	1596	-0.13509
HIKESHI	0.014941	0.831421	1597	0.10229
MGST1	0.014954	0.831421	1598	-0.24336
ZC3H8	0.014984	0.831421	1599	-0.23439
HTR3C	0.014989	0.831421	1600	-0.098149
TBX5	0.014989	0.831421	1601	-0.22511
ADGRF4	0.014992	0.831421	1602	-0.0058133
FCGBP	0.015023	0.831558	1603	-0.10924
FBXW12	0.015034	0.831558	1604	-0.042846
MAL2	0.015041	0.831558	1605	-0.18063
SLC1A3	0.015047	0.831558	1606	0.070372
CPTP	0.015074	0.831558	1607	0.12072
C19orf67	0.015082	0.831558	1608	-0.18668
CABIN1	0.015091	0.831558	1609	-0.25553
IL20RA	0.015093	0.831558	1610	0.016225
MSANTD2	0.015098	0.831558	1611	0.055705
CRY2	0.015114	0.831711	1612	-0.20256
CAT	0.015135	0.832121	1613	-0.19205
C17orf62	0.015161	0.832805	1614	-0.081938
TCN2	0.015205	0.834412	1615	-0.13852
COL22A1	0.015233	0.83476	1616	-0.19512
UBE2A	0.015236	0.83476	1617	-0.28225
CDH6	0.015261	0.83476	1618	-0.0094885
CTNNA3	0.015277	0.83476	1619	-0.04565
CD79A	0.015277	0.83476	1620	-0.23895
LASP1	0.01528	0.83476	1621	0.041187
ITGA4	0.015315	0.83476	1622	-0.22591
ZSCAN22	0.015332	0.83476	1623	-0.23756
ISLR2	0.015335	0.83476	1624	-0.19556
CIT	0.015345	0.83476	1625	-0.22042
OR4D10	0.015353	0.83476	1626	-0.073157
TMEM269	0.015353	0.83476	1627	-0.23589
RBM15	0.015354	0.83476	1628	-0.085622
COMMD6	0.015391	0.835677	1629	-0.081509
ARHGAP33	0.015393	0.835677	1630	-0.21284
SORCS1	0.015406	0.835708	1631	0.1949
EHHADH	0.015417	0.835708	1632	-0.15255
NUS1	0.015475	0.837011	1633	0.13273
OR2A14	0.015481	0.837011	1634	-0.233
NRM	0.015483	0.837011	1635	0.072795
ZSCAN16	0.015502	0.837011	1636	-0.23646
SMARCC1	0.015511	0.837011	1637	0.34493
LMO2	0.015535	0.837011	1638	0.026696
HOXC10	0.015557	0.837011	1639	-0.25037
PPARD	0.015559	0.837011	1640	-0.26357
PLA2G5	0.015583	0.837011	1641	-0.081901
MCOLN1	0.015614	0.837011	1642	0.14414
LRGUK	0.015623	0.837011	1643	-0.24838
TMEM150A	0.015628	0.837011	1644	-0.32257
C2orf80	0.015636	0.837011	1645	0.046432
BNC2	0.015636	0.837011	1646	-0.27947
KDM1B	0.015642	0.837011	1647	-0.23944
CTNNBL1	0.015643	0.837011	1648	-0.26703
RPL10A	0.015678	0.837781	1649	-0.26628
LAPTM5	0.015686	0.837781	1650	-0.22111
ARSK	0.015722	0.83852	1651	-0.24387
CCNL2	0.015726	0.83852	1652	-0.21185
FZD4	0.015765	0.838862	1653	-0.26754
MYO18B	0.015771	0.838862	1654	-0.0045131
SP140L	0.015773	0.838862	1655	-0.084134
RAB13	0.01578	0.838862	1656	-0.16981
CACNA1A	0.015785	0.838862	1657	-0.054742
PAQR3	0.015815	0.839815	1658	-0.27864
SLC35G1	0.015855	0.840857	1659	-0.17373
ZGPAT	0.015866	0.840857	1660	-0.31119
GXYLT2	0.015884	0.841178	1661	-0.24052
C10orf126	0.015911	0.841996	1662	-0.27188
INTS5	0.015931	0.842388	1663	-0.21375
BAP1	0.015956	0.843128	1664	-0.19535
PJA2	0.01607	0.846381	1665	-0.2118
MYRF	0.016094	0.846381	1666	0.60017
RBX1	0.016102	0.846381	1667	-0.22426
AK7	0.016103	0.846381	1668	-0.25211
DAPK1	0.016107	0.846381	1669	-0.1403
CXCR5	0.016107	0.846381	1670	-0.26622
SPPL3	0.016114	0.846381	1671	-0.3257
ZNF430	0.016123	0.846381	1672	-0.22439
TYK2	0.016136	0.84652	1673	-0.28284
ALKBH6	0.016148	0.846535	1674	0.12949
VDR	0.01618	0.847202	1675	-0.21126
KDELR3	0.016187	0.847202	1676	-0.14758
SPRYD7	0.016195	0.847202	1677	-0.1757
ITGB5	0.016207	0.847287	1678	-0.20309
EGFL6	0.016237	0.847434	1679	-0.24994
APOBEC3B	0.016239	0.847434	1680	-0.03069
ZBTB16	0.016255	0.847434	1681	-0.18954
SHISA6	0.016265	0.847434	1682	-0.14679
GZMM	0.01627	0.847434	1683	-0.094303
NACC2	0.016291	0.847993	1684	-0.30576
CALML5	0.016303	0.848053	1685	-0.18088
FBXO21	0.016329	0.848053	1686	-0.10072
SYT11	0.016334	0.848053	1687	-0.25312
SLC32A1	0.016336	0.848053	1688	-0.21091
CTRB1	0.01635	0.848207	1689	-0.27263
FAM171A1	0.016419	0.849734	1690	0.013453
SOHLH2	0.016458	0.849734	1691	-0.16864
FGFR3	0.01646	0.849734	1692	-0.26648
CA10	0.016463	0.849734	1693	-0.27633
DDX53	0.016476	0.849734	1694	0.020575
OR5AR1	0.016483	0.849734	1695	-0.074911
ICOS	0.01652	0.849734	1696	-0.19329
OVGP1	0.01653	0.849734	1697	-0.21617
PGAP3	0.016532	0.849734	1698	-0.1895
MESP1	0.016534	0.849734	1699	-0.22354
OSBPL6	0.016535	0.849734	1700	-0.044615
RIF1	0.016557	0.849734	1701	-0.14013
PLCG2	0.016563	0.849734	1702	-0.19482
AXL	0.016565	0.849734	1703	-0.15861
DLGAP1	0.016567	0.849734	1704	-0.22098
CCER1	0.016577	0.849734	1705	-0.1673
PLEKHG2	0.016578	0.849734	1706	-0.14651
GJB3	0.016591	0.849734	1707	-0.23247
GTF2A2	0.01661	0.849734	1708	0.011092
TSC22D1	0.016623	0.849734	1709	-0.18021
WDR44	0.016634	0.849734	1710	-0.20015
VPS45	0.016635	0.849734	1711	-0.17128
ONECUT3	0.016654	0.849734	1712	-0.20541
A1CF	0.016656	0.849734	1713	0.089473
NCK2	0.016669	0.849734	1714	-0.0075127
SHARPIN	0.016678	0.849734	1715	-0.17237
SNRNP70	0.016712	0.850759	1716	-0.23018
IL17B	0.016723	0.850759	1717	-0.24887
CXXC1	0.016779	0.852963	1718	-0.21239
SEC24C	0.016812	0.853172	1719	-0.20824
C12orf43	0.016849	0.853172	1720	-0.20115
FUT9	0.01687	0.853172	1721	-0.2268
CCDC27	0.016873	0.853172	1722	-0.27223
BDKRB2	0.016889	0.853172	1723	-0.23631
SLC1A1	0.01689	0.853172	1724	-0.2879
SERINC5	0.016892	0.853172	1725	-0.24464
KIF1C	0.016895	0.853172	1726	-0.16854
EDC4	0.016917	0.853233	1727	-0.22112
NOG	0.01692	0.853233	1728	0.015926
GRAMD1C	0.016938	0.853534	1729	-0.067444
CAMK2D	0.016979	0.85413	1730	0.0077267
EPG5	0.01698	0.85413	1731	-0.22486
HTATSF1	0.016991	0.854219	1732	-0.25719
KBTBD11	0.01702	0.854428	1733	0.043483
B3GLCT	0.017037	0.854428	1734	0.016473
STBD1	0.017055	0.854428	1735	-0.043346
HES7	0.01706	0.854428	1736	-0.26641
SRSF4	0.017072	0.854428	1737	0.02002
TMEM158	0.017072	0.854428	1738	-0.23819
OR6C74	0.017086	0.854428	1739	-0.18961
PIN1	0.017087	0.854428	1740	-0.12327
CHMP3	0.017104	0.854551	1741	-0.23162
NT5C3A	0.017139	0.855522	1742	-0.19192
LRRC26	0.017155	0.855672	1743	-0.16299
MDC1	0.017204	0.856584	1744	-0.27175
NSMCE2	0.017213	0.856584	1745	-0.048062
USP37	0.01723	0.856584	1746	-0.22208
ZNRD1	0.017262	0.856584	1747	0.016098
PAM	0.017271	0.856584	1748	-0.019039
GREM1	0.017272	0.856584	1749	-0.23466
GRM6	0.017279	0.856584	1750	-0.23649
CSNK2A2	0.017322	0.856584	1751	-0.28534
C4BPB	0.017336	0.856584	1752	-0.11137
C11orf65	0.017345	0.856584	1753	-0.20573
DNAJB1	0.017346	0.856584	1754	0.019062
SLC5A10	0.017352	0.856584	1755	-0.23179
MSC	0.017385	0.856584	1756	-0.080004
ZDHHC21	0.017405	0.856584	1757	-0.074376
ARAP1	0.017413	0.856584	1758	0.030053
SMO	0.017418	0.856584	1759	-0.22425
KCNK5	0.017435	0.856584	1760	0.040389
FERMT2	0.01744	0.856584	1761	-0.23436
NDUFA7	0.017443	0.856584	1762	-0.069802
ATF6	0.017445	0.856584	1763	-0.13278
DLL3	0.017447	0.856584	1764	0.023362
TNIK	0.017465	0.856584	1765	-0.24691
GOLPH3L	0.017466	0.856584	1766	-0.18765
PITX3	0.017483	0.856584	1767	-0.13251
LY86	0.017489	0.856584	1768	-0.12649
VSIG8	0.017493	0.856584	1769	-0.091519
PPFIBP2	0.017506	0.856584	1770	0.15739
DDHD1	0.017521	0.856584	1771	-0.050289
CEP250	0.017541	0.856584	1772	-0.12389
IER2	0.017581	0.856584	1773	-0.13172
NUDT12	0.017582	0.856584	1774	-0.098495
MEF2A	0.017613	0.856584	1775	-0.24087
IDS	0.017645	0.856584	1776	-0.052811
CEP97	0.017651	0.856584	1777	-0.02189
CXCL6	0.017659	0.856584	1778	-0.24001
SEZ6L	0.017663	0.856584	1779	-0.1799
TMA16	0.017696	0.856584	1780	-0.20437
ZCCHC17	0.017697	0.856584	1781	-0.21876
CBX5	0.017707	0.856584	1782	-0.17486
ERCC8	0.017712	0.856584	1783	-0.22062
PAOX	0.017719	0.856584	1784	-0.053786
ADORA1	0.017726	0.856584	1785	-0.013451
HTR3D	0.017745	0.856584	1786	-0.21289
PDE6H	0.017746	0.856584	1787	-0.19595
CALU	0.017748	0.856584	1788	-0.27569
ARHGEF5	0.017749	0.856584	1789	-0.13994
NMNAT3	0.017774	0.856911	1790	-0.23944
SLC35C1	0.017793	0.856911	1791	-0.063184
PKNOX2	0.017801	0.856911	1792	-0.1374
TSC2	0.017823	0.857182	1793	-0.044555
SCLY	0.017888	0.858138	1794	-0.053042
NUPL2	0.01789	0.858138	1795	-0.26276
MBP	0.017896	0.858138	1796	-0.12287
NR2C1	0.017913	0.858282	1797	-0.26092
GAS1	0.017941	0.858788	1798	-0.19193
USP45	0.017964	0.859014	1799	-0.14346
BORCS8	0.017991	0.859496	1800	-0.2627
QRICH2	0.018009	0.859661	1801	-0.1743
TERF2	0.018028	0.859755	1802	-0.12596
AMPD2	0.018061	0.85996	1803	0.17621
SLC25A44	0.018063	0.85996	1804	-0.14299
CYB5A	0.018082	0.85996	1805	-0.25966
MSL2	0.018085	0.85996	1806	-0.2458
ZNF773	0.018106	0.860119	1807	-0.17694
IMPG2	0.018146	0.860119	1808	-0.15488
TKTL2	0.018165	0.860119	1809	-0.2041
OCLN	0.018167	0.860119	1810	-0.19843
ADAMTS4	0.018172	0.860119	1811	-0.015567
WNK1	0.018203	0.860119	1812	-0.070002
NPDC1	0.018217	0.860119	1813	0.13263
KIAA1549	0.018246	0.860452	1814	-0.29213
ZNF200	0.018263	0.860452	1815	-0.19583
LRFN5	0.018272	0.860452	1816	-0.10123
PRAMEF7	0.018318	0.837011	1817	-0.3264
TSPY1	0.018323	0.861217	1818	0.013962
USP50	0.01837	0.861217	1819	-0.1807
NLRC5	0.018372	0.861217	1820	-0.049485
ZMYND12	0.018375	0.861217	1821	-0.17984
WDR18	0.018397	0.861217	1822	0.0038806
LYSMD3	0.018424	0.861217	1823	-0.17753
ZNF34	0.018459	0.861217	1824	-0.023886
LCOR	0.018474	0.861217	1825	0.29338
FAM231A	0.018474	0.861217	1826	-0.19523
SLC16A13	0.018476	0.861217	1827	-0.12677
VEZF1	0.018477	0.861217	1828	-0.11097
CHRNB2	0.018484	0.861217	1829	-0.27595
ABCB7	0.018494	0.861217	1830	-0.12822
ANKDD1B	0.018496	0.861217	1831	-0.17138
OR4L1	0.018548	0.862442	1832	-0.32518
SH3D19	0.018574	0.862601	1833	-0.24492
PANK4	0.018587	0.862601	1834	-0.043062
CPSF6	0.018592	0.862601	1835	-0.15005
SOCS3	0.018613	0.862788	1836	-0.10182
YAP1	0.018634	0.862883	1837	-0.24159
FAM169A	0.018643	0.862883	1838	-0.24331
GAD2	0.018665	0.86315	1839	-0.099059
GNA15	0.018723	0.863958	1840	-0.23299
RPA4	0.018736	0.863958	1841	0.025734
MLLT6	0.018741	0.863958	1842	-0.20597
DEFB108B	0.018747	0.863958	1843	-0.2695
PCOTH	0.018777	0.863964	1844	-0.18188
RNF121	0.018779	0.863964	1845	-0.16617
ACSBG1	0.018788	0.863964	1846	-0.13194
OARD1	0.018803	0.864	1847	-0.23439
PTCHD3	0.01884	0.864744	1848	0.028658
RAD21	0.018861	0.864939	1849	-0.1859
HIF1AN	0.018892	0.865382	1850	-0.17852
ZNF711	0.018903	0.865382	1851	-0.22103
RIIAD1	0.018942	0.865813	1852	-0.23602
BATF2	0.018944	0.865813	1853	-0.03817
GBA3	0.019042	0.866686	1854	-0.2004
MCTP2	0.019045	0.866686	1855	-0.17284
TRPM4	0.019048	0.866686	1856	-0.015805
CCDC71	0.019062	0.866686	1857	-0.10272
BCAR1	0.019062	0.866686	1858	-0.20425
GRM4	0.019078	0.866686	1859	0.15346
KCTD19	0.019122	0.866686	1860	-0.25328
TRIM62	0.019131	0.866686	1861	-0.22919
LOC388436	0.019133	0.866686	1862	-0.25522
PSG11	0.019152	0.866686	1863	0.0053344
CSE1L	0.019165	0.866686	1864	-0.021118
KRTAP9-8	0.019168	0.866686	1865	-0.16675
TAF6L	0.019171	0.866686	1866	-0.10617
GPR87	0.019184	0.866686	1867	-0.32562
GRM1	0.019188	0.866686	1868	-0.29072
BIRC3	0.019204	0.866686	1869	-0.1234
SPECC1L	0.019218	0.866686	1870	-0.12313
PECAM1	0.019228	0.866686	1871	-0.10726
OR11H2	0.019256	0.867152	1872	0.16847
MPHOSPH6	0.019275	0.867364	1873	-0.22158
PCDHGA12	0.019308	0.867954	1874	-0.017621
LZTS2	0.019365	0.869452	1875	0.023189
OTOG	0.019411	0.870387	1876	-0.011596
UBE2Q2	0.019463	0.871615	1877	0.080078
SEC24A	0.019491	0.871672	1878	-0.096461
RNF26	0.019494	0.871672	1879	0.097202
FGFR4	0.019515	0.871881	1880	-0.040951
CYTH2	0.019572	0.872427	1881	0.11024
USP28	0.019577	0.872427	1882	-0.24888
SPECC1	0.019585	0.872427	1883	-0.022966
VIPAS39	0.019597	0.872427	1884	-0.087925
TICAM1	0.019609	0.872427	1885	-0.25921
POLI	0.019617	0.872427	1886	-0.024869
MAP2K3	0.019624	0.872427	1887	-0.23432
POLR1A	0.019677	0.873537	1888	-0.18044
SHISA8	0.01973	0.874734	1889	-0.10365
SFRP2	0.019755	0.87517	1890	-0.22215
HTR2A	0.019814	0.875317	1891	-0.16302
OR10G4	0.01982	0.875317	1892	-0.17583
SYT1	0.01982	0.875317	1893	-0.088684
NASP	0.019836	0.875317	1894	-0.14063
FAM71C	0.019842	0.875317	1895	-0.13045
SRPK3	0.019855	0.875317	1896	-0.048111
CCDC94	0.019863	0.875317	1897	-0.22035
OPRD1	0.019879	0.875429	1898	-0.10117
PLCB2	0.019903	0.875691	1899	-0.05437
ADD2	0.019931	0.875691	1900	0.068012
CHGB	0.019937	0.875691	1901	-0.093737
GAL	0.019953	0.875691	1902	-0.022996
MEGF10	0.019982	0.875691	1903	0.12355
SOS2	0.019989	0.875691	1904	-0.25701
MID1IP1	0.020032	0.875691	1905	-0.26176
PGK1	0.020068	0.875691	1906	-0.26301
GCA	0.02007	0.875691	1907	-0.23783
RAB38	0.020083	0.875691	1908	-0.24775
LECT2	0.020085	0.875691	1909	-0.25573
PKIB	0.020089	0.875691	1910	0.20392
KPNA4	0.020096	0.875691	1911	-0.040017
KLKB1	0.020098	0.875691	1912	-0.15089
TSPAN12	0.020114	0.875691	1913	-0.23157
DAB2	0.020125	0.875691	1914	-0.19664
KDM5A	0.020167	0.875691	1915	-0.19852
ZSWIM5	0.020168	0.875691	1916	-0.10389
ADGRG7	0.020185	0.875691	1917	-0.21481
SCGB3A2	0.02019	0.875691	1918	-0.091311
LAPTM4B	0.020234	0.875691	1919	-0.24449
SSNA1	0.020238	0.875691	1920	-0.21982
EIF4EBP1	0.020243	0.875691	1921	0.028366
DENND6B	0.020252	0.875691	1922	-0.12187
THSD7A	0.020266	0.875691	1923	-0.15079
AADACL3	0.020284	0.875691	1924	0.10508
GULP1	0.020313	0.875914	1925	-0.17204
ARHGEF10L	0.020327	0.875914	1926	-0.18814
CRLS1	0.020331	0.875914	1927	-0.066087
MTF1	0.02036	0.876179	1928	-0.21905
C22orf34	0.020384	0.876179	1929	-0.26574
ALPK1	0.020393	0.876179	1930	-0.14017
SEMA6D	0.0204	0.876179	1931	-0.1938
SHF	0.020423	0.876543	1932	-0.23319
EDN3	0.020464	0.87684	1933	-0.038719
MMP25	0.020473	0.87684	1934	-0.14627
ANKRD16	0.020474	0.87684	1935	-0.22962
OR11A1	0.020496	0.877056	1936	-0.3111
WDR24	0.02054	0.87788	1937	-0.097735
LUZP1	0.020553	0.87788	1938	-0.029157
RSPH3	0.020577	0.87788	1939	-0.22174
ZBED6	0.02058	0.87788	1940	-0.22998
HELT	0.020609	0.877949	1941	-0.024203
STT3B	0.020612	0.877949	1942	-0.27935
ZPR1	0.020634	0.878209	1943	-0.10019
EFEMP1	0.020669	0.878828	1944	-0.27622
RBM34	0.020719	0.87913	1945	-0.21654
FAM26F	0.02072	0.87913	1946	-0.16093
C6orf226	0.020724	0.87913	1947	-0.29534
ATAD3C	0.020761	0.879893	1948	0.0094792
STIM1	0.020785	0.880186	1949	0.083084
SLITRK1	0.020812	0.88046	1950	-0.076064
HDAC4	0.020828	0.88046	1951	-0.26394
TRUB2	0.020836	0.88046	1952	-0.0993
HTRA4	0.020886	0.880934	1953	-0.24013
OR8B4	0.020902	0.880934	1954	-0.25816
CSRP1	0.020916	0.880934	1955	0.19569
C7orf57	0.020922	0.880934	1956	-0.1332
ILVBL	0.020935	0.880934	1957	-0.22753
CPQ	0.020936	0.880934	1958	-0.21337
VEGFC	0.020985	0.881396	1959	-0.041495
MPRIP	0.02099	0.881396	1960	0.070003
TRAPPC3	0.021008	0.881396	1961	0.026114
IFT80	0.02102	0.881396	1962	-0.064891
NMU	0.02102	0.881396	1963	-0.18853
TOX2	0.021038	0.881446	1964	-0.32428
ADM5	0.021136	0.883617	1965	0.079479
SLC35B4	0.021136	0.883617	1966	-0.15237
GRIK1	0.021201	0.885166	1967	-0.20793
UBE2J1	0.021231	0.885519	1968	-0.21388
KLHL10	0.021265	0.886141	1969	-0.27347
QPRT	0.021298	0.886668	1970	-0.24045
SCN10A	0.02132	0.886683	1971	0.031022
IGLON5	0.021329	0.886683	1972	0.17552
XYLT1	0.021366	0.886683	1973	0.046498
VTA1	0.021396	0.886683	1974	-0.26666
CLDN6	0.021459	0.886683	1975	-0.161
RCCD1	0.021467	0.886683	1976	-0.13994
KRTAP12-1	0.021486	0.886683	1977	0.15385
CAMK2N2	0.021488	0.886683	1978	-0.22855
THEG5	0.021492	0.886683	1979	-0.051706
HBZ	0.021513	0.886683	1980	0.022898
KIAA0825	0.021529	0.886683	1981	-0.16804
FASLG	0.021542	0.886683	1982	-0.23924
IL12RB1	0.021602	0.886683	1983	0.050382
HIST1H4F	0.021603	0.886683	1984	-0.15556
SOD1	0.021604	0.886683	1985	0.15913
CD19	0.021613	0.886683	1986	-0.17283
GTF2H4	0.021618	0.886683	1987	-0.12576
RABL2B	0.021619	0.886683	1988	-0.15474
PLS1	0.021624	0.886683	1989	-0.012557
GIMAP8	0.021628	0.886683	1990	-0.21226
FNTB	0.021642	0.886683	1991	0.085272
SEL1L2	0.021648	0.886683	1992	-0.099805
CDR2L	0.02165	0.886683	1993	-0.17527
ABCA2	0.021652	0.886683	1994	-0.23763
CCDC3	0.021686	0.887341	1995	-0.16431
LOC100132813	0.021726	0.888055	1996	-0.22208
TTLL10	0.021745	0.888055	1997	0.014361
LIN28B	0.02175	0.888055	1998	-0.153
LATS1	0.02177	0.888065	1999	-0.15836
[truncated: 16,885 more rows]

## Sheet: Supplementary Table 3
id	pos|score	pos|fdr	pos|rank	pos|lfc
TEAD3	1.7056e-13	0.000619	1	0.98044
ZNF275	6.5109e-10	0.000619	2	0.7502
CCNE1	2.0466e-09	0.000619	3	0.63026
SPDEF	8.005e-09	0.000619	4	-0.46359
JDP2	9.4286e-09	0.000619	5	0.24908
CPNE3	1.2506e-08	0.000619	6	0.4639
FOXE1	1.9285e-08	0.000619	7	0.73954
TAF7L	3.7421e-08	0.000619	8	0.64682
MUC1	9.9969e-08	0.001485	9	0.64255
MUC21	1.1611e-07	0.001485	10	0.72672
LY6E	1.8651e-07	0.002063	11	0.62816
FMNL1	2.0582e-07	0.002063	12	-0.022313
MUC4	2.231e-07	0.002475	13	0.56429
FAM9A	2.3466e-07	0.002475	14	0.57686
GRK3	3.0941e-07	0.00363	15	0.54752
KRTAP10-10	5.6919e-07	0.007735	16	0.47765
FAM53B	7.0658e-07	0.011357	17	0.43964
URI1	7.5391e-07	0.011725	18	0.54427
MUC13	8.1347e-07	0.011725	19	0.6042
CD44	1.0446e-06	0.012129	20	0.61954
ACBD3	1.7046e-06	0.016266	21	0.14034
C5orf47	1.7993e-06	0.016427	22	0.2782
STK10	2.3583e-06	0.021246	23	0.55403
DOCK4	2.5211e-06	0.021246	24	0.23948
ARID5B	3.1262e-06	0.023168	25	0.37507
FAM13B	3.6089e-06	0.024943	26	0.35999
RHPN2	4.376e-06	0.027749	27	-0.026381
ANKRD17	4.3942e-06	0.027749	28	0.074222
CCND1	4.6004e-06	0.027749	29	0.53789
GMIP	4.8716e-06	0.027749	30	0.36226
HIST3H3	4.925e-06	0.027749	31	0.52204
RGL1	5.2586e-06	0.027749	32	0.58746
HBE1	5.3662e-06	0.027749	33	0.43353
ZNF462	5.6799e-06	0.027749	34	0.37979
S100A1	5.7942e-06	0.027749	35	0.44462
CKM	5.8784e-06	0.027749	36	0.41485
ZNF804B	6.0284e-06	0.027749	37	0.43192
PLEKHG5	6.0923e-06	0.027749	38	0.54313
PBX1	6.9851e-06	0.030338	39	0.12575
SERINC2	7.4306e-06	0.031031	40	0.15897
IRF5	7.4793e-06	0.031031	41	0.10615
PRR15L	9.3814e-06	0.037364	42	0.43473
CLDN25	1.27e-05	0.04962	43	0.43466
TMEM164	1.5e-05	0.055468	44	0.34874
GNG13	1.6989e-05	0.060375	45	0.38169
BCL9L	1.7298e-05	0.060375	46	0.46409
OSBPL11	1.862e-05	0.063016	47	0.40473
KRTAP2-3	1.8672e-05	0.063016	48	0.4744
DHODH	2.0007e-05	0.065771	49	0.28141
CASZ1	2.1391e-05	0.06901	50	0.55116
SLC44A2	2.3351e-05	0.071966	51	0.32525
NUDT17	2.3352e-05	0.071966	52	0.61237
DEFB134	2.3981e-05	0.071966	53	0.37646
SKOR1	2.3986e-05	0.071966	54	0.45425
SPPL3	2.4824e-05	0.073177	55	-0.3257
DHFR	2.6265e-05	0.074257	56	0.44505
ZNF429	2.6432e-05	0.074257	57	-0.32318
OR8A1	2.7466e-05	0.076221	58	-0.13945
TNS3	2.9576e-05	0.082482	59	0.26025
CNIH3	2.996e-05	0.082482	60	0.39846
MYC	3.0437e-05	0.082482	61	0.35937
RSU1	3.0736e-05	0.082482	62	0.27801
C2orf69	3.5668e-05	0.09259	63	0.47097
B3GNT8	3.5974e-05	0.09259	64	0.19779
PRR12	3.8489e-05	0.097754	65	0.33387
TMEM206	3.922e-05	0.097754	66	-0.0087719
ATF3	3.9249e-05	0.097754	67	0.13815
MCMBP	4.4602e-05	0.107129	68	0.17978
ADGRA1	4.6654e-05	0.107129	69	0.42167
ICAM1	4.818e-05	0.107129	70	0.12009
MSN	4.8519e-05	0.107129	71	0.2228
PEA15	4.8913e-05	0.107129	72	0.16781
IGLL1	4.9168e-05	0.107129	73	0.41387
PEX5L	4.9418e-05	0.107129	74	0.21671
ZNF48	4.9894e-05	0.107129	75	0.34375
PNMT	5.379e-05	0.114633	76	0.45829
ZFP36L2	5.4249e-05	0.114633	77	0.51453
FAM117B	5.5819e-05	0.114989	78	0.39182
FOSL2	5.6185e-05	0.114989	79	0.19087
ARFGAP3	5.7709e-05	0.116646	80	0.038045
ZNF248	6.053e-05	0.119729	81	0.2925
ADAM21	6.9158e-05	0.133965	82	0.20278
OR51S1	7.2795e-05	0.140701	83	0.44586
NTS	7.5351e-05	0.14327	84	0.2769
SPINT1	7.7388e-05	0.144499	85	0.33991
USP18	7.9833e-05	0.144499	86	0.37398
CBX4	8.016e-05	0.144499	87	0.52427
PDLIM2	8.0875e-05	0.144499	88	-0.059025
CHD1L	8.2926e-05	0.144499	89	0.39775
CTSB	8.3178e-05	0.144499	90	0.32141
OR2T33	8.6965e-05	0.149222	91	0.15151
KCNMB1	8.8371e-05	0.149401	92	0.18921
LENEP	9.087e-05	0.149401	93	0.52768
TREM1	9.1172e-05	0.149401	94	0.26394
ZNFX1	9.2103e-05	0.149401	95	0.29292
ITGA9	9.4222e-05	0.150835	96	0.31556
TFIP11	9.87e-05	0.156936	97	0.20612
MYRF	0.00010052	0.158264	98	0.60017
MB	0.00010426	0.161553	99	0.20178
ECT2	0.00010632	0.161553	100	0.36555
ARNT	0.00010636	0.161553	101	0.34571
PTPRCAP	0.00010923	0.163221	102	0.34021
BAZ1A	0.00011208	0.166731	103	0.42133
PRPSAP2	0.00011698	0.171506	104	0.24842
MAGEB17	0.00012324	0.177416	105	0.3989
COL6A3	0.0001257	0.178732	106	0.20631
KIAA0368	0.00013069	0.180243	107	0.4449
MAPK10	0.00013122	0.180243	108	0.44165
ZXDA	0.00013136	0.180243	109	0.3932
ST3GAL2	0.00013146	0.180243	110	0.064708
ZNF280C	0.00013355	0.181741	111	0.45023
EEF1A2	0.00013674	0.183126	112	0.32295
MAOB	0.00013756	0.183126	113	0.3747
CAMK1D	0.00014116	0.183126	114	0.17185
TCF7L1	0.00014144	0.183126	115	0.41195
RAI2	0.00014151	0.183126	116	0.42432
IQUB	0.0001423	0.183126	117	0.081284
REEP2	0.00014452	0.184	118	0.4902
TMPRSS2	0.0001462	0.184612	119	0.5008
FZD5	0.00014983	0.18636	120	0.3163
ARHGAP21	0.00015239	0.187754	121	0.41186
RSPO3	0.00015492	0.189447	122	0.25448
FIS1	0.00016288	0.19468	123	0.35418
ARL4D	0.00016306	0.19468	124	-0.0096985
WFDC6	0.00016421	0.19468	125	0.25576
OR10W1	0.00016651	0.19533	126	0.26439
COL6A1	0.00016907	0.196216	127	0.24232
PRAMEF14	0.00016975	0.183126	128	0.5762
LOC389602	0.00017017	0.196216	129	0.28547
TRIM6-TRIM34	0.00018424	0.208336	130	0.3427
PPP5D1	0.00018501	0.208336	131	0.083828
SLC19A1	0.00019306	0.215402	132	0.32897
FOXA1	0.00019403	0.215402	133	0.32266
ZNF317	0.00019658	0.216603	134	0.27659
TIPARP	0.00020507	0.222992	135	0.034323
PDAP1	0.00020848	0.224483	136	0.36108
PSG7	0.00021281	0.22575	137	0.078931
HIST2H4B	0.00021412	0.22575	138	0.46944
GABRP	0.00021697	0.226904	139	0.48058
BCL2L2-PABPN1	0.00021916	0.226991	140	0.21557
PPARG	0.00022222	0.226991	141	0.29535
PLAGL1	0.00022288	0.226991	142	0.41337
SLC14A1	0.00022939	0.231512	143	0.35966
METTL27	0.00023023	0.231512	144	0.35434
TTC28	0.00023128	0.231512	145	0.39291
FOSL1	0.00023607	0.233385	146	0.25501
SEC11A	0.00023847	0.23402	147	0.35218
CCNE2	0.00024818	0.241069	148	0.12651
ARHGAP12	0.00025283	0.243779	149	0.28679
RUNX2	0.00025484	0.243779	150	0.39807
ANP32E	0.00025541	0.243779	151	-0.1041
ROM1	0.00025776	0.243779	152	0.34465
NOTCH3	0.0002688	0.251029	153	0.38764
CDK6	0.00026888	0.251029	154	0.15849
RNF135	0.00027304	0.253114	155	0.47529
H2AFZ	0.00028297	0.259381	156	0.13454
UNC5C	0.00028429	0.259381	157	-0.043634
PROM1	0.00028848	0.26128	158	0.33115
HECTD2	0.0002909	0.26194	159	0.43724
NEUROD2	0.00029759	0.262285	160	0.36354
DTX1	0.0002976	0.262285	161	0.03056
LRRC53	0.00029764	0.262285	162	0.22486
MAN2B2	0.00031355	0.275497	163	0.42239
NDUFA5	0.00031885	0.278586	164	0.43786
LIPT1	0.0003329	0.290279	165	0.40425
ZNF616	0.00033673	0.291393	166	0.32092
NRXN2	0.00034357	0.294777	167	0.096065
NOTCH1	0.00034997	0.298179	168	0.40057
ADAM18	0.0003545	0.298864	169	0.24942
TRIM13	0.00035564	0.298864	170	0.33256
GPLD1	0.0003652	0.304427	171	0.05657
CXorf49B	0.00036689	0.304427	172	0.33179
ZNF281	0.00037105	0.306215	173	0.27991
IDH2	0.00037689	0.308951	174	0.17439
ACSS1	0.00038642	0.314257	175	0.071919
PARD6A	0.00039792	0.320629	176	0.28733
CCDC92	0.00040443	0.322311	177	0.42792
ADCY6	0.00040551	0.322311	178	0.25016
FOXA3	0.00041466	0.326594	179	-0.052979
SP8	0.00042205	0.32948	180	0.27601
FTCD	0.00042572	0.32948	181	0.38877
HDAC5	0.00042579	0.32948	182	-0.024775
RNF115	0.00043335	0.333469	183	0.17247
NFAT5	0.00044389	0.338801	184	0.29467
SLC7A7	0.00044554	0.338801	185	0.42019
PTP4A1	0.00045531	0.343995	186	0.22243
ST3GAL4	0.00045946	0.343995	187	0.2878
TMPRSS4	0.00046118	0.343995	188	0.37788
RPL23A	0.00046383	0.343995	189	0.40826
RNF187	0.00046723	0.343995	190	0.17124
FADS1	0.00046935	0.343995	191	0.26843
HBB	0.00047168	0.343995	192	0.31765
OR14A16	0.0004736	0.343995	193	0.41747
SPINT2	0.00047645	0.344519	194	0.37046
NAT2	0.00048581	0.348997	195	0.030899
RAB2A	0.00049028	0.349927	196	0.44981
C19orf35	0.00049218	0.349927	197	0.38229
KCNJ10	0.00049487	0.350092	198	0.41712
ZNF599	0.00049723	0.350092	199	0.45163
ZNF341	0.00050041	0.350322	200	0.28409
RIPPLY1	0.00052153	0.362864	201	0.44775
LSM1	0.00052858	0.365142	202	0.25823
GUCY2D	0.00053067	0.365142	203	0.34139
ANOS1	0.00053795	0.365351	204	0.26839
SCRG1	0.00053847	0.365351	205	0.27517
SP3	0.00053863	0.365351	206	0.22597
FBXL19	0.00054932	0.370283	207	0.42728
GAL3ST2	0.00055596	0.372025	208	0.19976
TLK2	0.00057199	0.377406	209	0.37982
NDUFB1	0.00057539	0.377406	210	0.15101
ZNF431	0.00057784	0.377406	211	0.24246
PDCD1	0.00058135	0.377406	212	0.33457
TNS4	0.00058372	0.377406	213	0.051345
HAND1	0.00058671	0.377406	214	0.39591
GPR20	0.00058751	0.377406	215	0.3685
SLC43A1	0.00060504	0.385568	216	0.43745
SSC5D	0.00060557	0.377406	217	-0.04262
LONRF2	0.00060777	0.386116	218	-0.37351
F7	0.00061139	0.386613	219	0.12103
CALD1	0.00063879	0.401013	220	0.47603
LY6G6D	0.00064177	0.401125	221	0.39502
MRGBP	0.00065232	0.401925	222	0.10096
RCOR2	0.00065794	0.401925	223	0.32704
PODNL1	0.00066332	0.401925	224	0.46776
PNKP	0.00066432	0.401925	225	0.23424
FAM83G	0.0006672	0.401925	226	0.40665
KRT4	0.00066915	0.401925	227	0.29948
CLN3	0.00067624	0.401925	228	0.30253
PIAS1	0.00067631	0.401925	229	0.34408
DMRTA1	0.00067715	0.401925	230	0.25783
ZNF638	0.0006787	0.401925	231	0.36216
KLC4	0.00068065	0.401925	232	0.26835
S100A7	0.00068573	0.402619	233	0.26676
SCML2	0.00070388	0.410031	234	0.020363
FAM204A	0.00070646	0.410031	235	0.32376
PHLDB2	0.0007217	0.415946	236	0.38915
SCRT2	0.00073704	0.421201	237	0.36017
RAET1L	0.00074348	0.421201	238	0.29336
DBR1	0.00074915	0.421201	239	0.27061
BSCL2	0.00075107	0.421201	240	0.13638
SLC7A6	0.00075132	0.421201	241	0.16568
BCL6B	0.00075715	0.422666	242	0.24269
CPLX1	0.00076488	0.424586	243	0.36571
RNF32	0.00077247	0.426611	244	0.25497
KCNU1	0.00077828	0.427896	245	0.34888
VPS41	0.00079364	0.433459	246	0.10178
VAMP8	0.00080097	0.435025	247	0.2919
TRUB2	0.00081132	0.43797	248	-0.0993
TAF1L	0.00081608	0.438178	249	0.36196
C22orf15	0.0008201	0.438178	250	0.31662
ZDHHC16	0.00082291	0.438178	251	0.25055
SFTPB	0.00084464	0.446777	252	0.45269
B4GALT1	0.00085674	0.448581	253	0.20485
KRT33A	0.0008609	0.448581	254	0.35912
HPS4	0.00086099	0.448581	255	0.089492
RNLS	0.00087192	0.450284	256	0.13137
PTPN18	0.0008737	0.450284	257	0.31963
CYP17A1	0.00088506	0.452228	258	0.41414
KRT40	0.00088697	0.452228	259	0.043739
KRTAP10-6	0.0008932	0.452999	260	0.338
MYBPHL	0.00090864	0.455355	261	0.19626
PHF21A	0.00091089	0.455355	262	0.083852
RGS7BP	0.00092329	0.455355	263	0.3831
IPO5	0.00092474	0.455355	264	-0.17719
PAX2	0.00092691	0.455355	265	0.12273
HMGA2	0.00093171	0.455355	266	0.18362
ST8SIA6	0.00093223	0.455355	267	0.27282
DDX28	0.00093756	0.455355	268	0.25353
KCND1	0.00093994	0.455355	269	0.16328
MBD5	0.00094356	0.455355	270	0.28528
CTSZ	0.00094612	0.455355	271	0.11105
CD34	0.00094794	0.455355	272	0.36028
MAFK	0.00094847	0.455355	273	0.29783
STARD6	0.00096667	0.460972	274	-0.11732
CDH10	0.00097756	0.464647	275	0.07096
PTGIS	0.0010294	0.478803	276	0.21035
ASCC2	0.0010302	0.478803	277	0.27145
RAB3D	0.0010309	0.478803	278	0.31791
PKD2L1	0.001043	0.478803	279	0.34076
CPO	0.0010495	0.478803	280	0.268
CCDC169-SOHLH2	0.0010496	0.478803	281	0.33444
MVD	0.0010501	0.478803	282	0.39313
CCIN	0.0010542	0.478803	283	0.24914
PREX2	0.0010595	0.478803	284	0.36681
TGFBR2	0.0010642	0.478803	285	0.11893
HEMK1	0.0010657	0.478803	286	0.12655
SH3TC2	0.0010757	0.478803	287	-0.085687
CA14	0.0010763	0.478803	288	-0.032099
SIGLEC12	0.0010823	0.478803	289	0.34321
LIN7A	0.0010829	0.478803	290	0.40365
ANTXR2	0.0010912	0.480622	291	0.29323
IGDCC3	0.0011021	0.481886	292	-0.20202
CAMKV	0.0011046	0.481886	293	0.26439
FOXD2	0.001111	0.481886	294	0.41813
NLRP7	0.0011315	0.481886	295	0.19261
TRIM72	0.0011324	0.481886	296	0.29457
CERK	0.0011341	0.481886	297	0.08364
ESX1	0.0011371	0.481886	298	0.14842
RXFP3	0.0011414	0.481886	299	0.35519
GSC	0.0011422	0.481886	300	0.34625
KRBOX1	0.0011516	0.482497	301	0.12952
CCDC112	0.0011523	0.482497	302	0.27376
CD151	0.0011725	0.482497	303	0.33205
GSTZ1	0.0011725	0.482497	304	0.25866
PRODH	0.0011775	0.482497	305	0.38708
ATP2C2	0.0011872	0.482497	306	0.30712
NMB	0.0011905	0.482497	307	0.23873
CCDC116	0.0011947	0.482497	308	0.37077
ZNF800	0.0011998	0.482497	309	0.002335
SYNJ2	0.0012061	0.482497	310	-0.17896
SMARCC1	0.0012064	0.482497	311	0.34493
AVL9	0.0012067	0.482497	312	0.28398
ZNF629	0.001213	0.482497	313	0.41348
YTHDC2	0.0012138	0.482497	314	0.33831
PIKFYVE	0.0012209	0.482497	315	0.23576
GPR161	0.0012254	0.482497	316	0.36934
TSEN34	0.0012283	0.482497	317	0.27514
GRIA1	0.0012298	0.482497	318	-0.015938
MKNK2	0.0012303	0.482497	319	0.25325
GORAB	0.0012351	0.482497	320	0.30569
NDUFS6	0.0012356	0.482497	321	0.42446
SLBP	0.0012416	0.482909	322	0.31922
TGM1	0.001246	0.482909	323	0.17377
MTSS1L	0.0012511	0.483098	324	0.42216
FAM117A	0.0012672	0.48414	325	0.1111
LMO4	0.0012674	0.48414	326	-0.1396
GPRASP1	0.0012697	0.48414	327	-0.015849
PRDM6	0.0012754	0.485284	328	0.206
CROT	0.0012827	0.48642	329	0.26423
CMKLR1	0.0013021	0.491337	330	0.35746
TBC1D3C	0.0013069	0.401925	331	0.56698
ZNF710	0.0013103	0.492151	332	0.14694
GPD1	0.0013165	0.492426	333	0.36431
FAM92B	0.0013223	0.492655	334	0.34886
HOXC5	0.0013303	0.492655	335	0.28361
TMEM87A	0.0013323	0.492655	336	0.080347
PHF23	0.0013443	0.49355	337	0.30582
PCDHA13	0.0013453	0.481886	338	0.52752
CTNS	0.0013462	0.49355	339	0.36755
CHCHD7	0.0013472	0.49355	340	0.27463
A1BG	0.0013558	0.493662	341	0.10918
UBE2V1	0.0013564	0.493662	342	0.024271
CLIC3	0.0013648	0.493662	343	0.014276
MAMLD1	0.0013697	0.493662	344	0.20186
ZEB2	0.001372	0.493662	345	0.27134
ABCB1	0.0013738	0.493662	346	0.19247
SMG7	0.001397	0.494507	347	0.36231
RALGPS2	0.0013998	0.494507	348	0.28394
ATRAID	0.0014	0.494507	349	0.1169
ARID1A	0.0014009	0.494507	350	0.037351
RDH14	0.001404	0.494507	351	0.38962
TSC1	0.0014056	0.494507	352	0.29357
DCAF5	0.001416	0.494507	353	0.051001
REN	0.0014172	0.494507	354	0.20525
MMP20	0.0014237	0.494507	355	0.29431
CDSN	0.0014253	0.494507	356	0.29158
OPRM1	0.0014329	0.495008	357	0.28922
SOCS2	0.0014435	0.495008	358	0.27579
NEUROG3	0.0014485	0.495008	359	0.39228
HIRIP3	0.0014498	0.495008	360	0.28597
PAX6	0.0014528	0.495008	361	0.14296
OR2D3	0.0014707	0.499056	362	0.18974
BAHCC1	0.0014838	0.501746	363	0.18694
PTX3	0.001491	0.502266	364	0.21787
ANO7	0.0015014	0.502266	365	0.3113
MON2	0.0015044	0.502266	366	0.31776
NPDC1	0.001505	0.502266	367	0.13263
PURA	0.0015122	0.502603	368	0.34663
SF3B4	0.0015156	0.502603	369	0.28739
SEZ6	0.0015295	0.504245	370	0.30181
FAM9B	0.0015322	0.504245	371	0.32789
NF2	0.0015328	0.504245	372	0.11372
IAPP	0.0015434	0.505017	373	0.2576
ZNF132	0.0015473	0.505017	374	-0.086556
CCL17	0.0015492	0.505017	375	0.31528
TAAR2	0.0015584	0.505699	376	0.13562
C12orf56	0.0015614	0.505699	377	0.31451
IFT140	0.0015674	0.505852	378	0.29719
FAM163B	0.0015718	0.505852	379	0.13963
ZAR1	0.0015826	0.507361	380	0.24412
KIAA1755	0.0016015	0.508512	381	-0.062668
PPM1J	0.0016033	0.508512	382	0.06213
STX7	0.0016057	0.508512	383	0.17774
ACTN3	0.0016083	0.508512	384	0.34721
CLDN20	0.0016095	0.508512	385	0.23023
POMK	0.0016305	0.511098	386	0.38208
T	0.0016313	0.511098	387	0.25424
OR1J1	0.0016366	0.511098	388	0.37618
ZNF445	0.0016504	0.511098	389	0.095846
SYT9	0.0016553	0.511098	390	0.2012
RPS6KA2	0.0016606	0.511098	391	0.19166
CNTROB	0.0016673	0.511098	392	0.085783
SALL3	0.0016678	0.511098	393	0.32578
HIPK3	0.0016711	0.511098	394	0.17135
MARCKSL1	0.0016729	0.511098	395	0.088639
PPP2R5D	0.0016744	0.511098	396	0.35933
C2orf54	0.0016752	0.511098	397	0.25406
IGSF8	0.0016814	0.511779	398	0.24682
PRNP	0.0016873	0.511861	399	0.18391
CERS2	0.0017036	0.51237	400	0.1031
CGNL1	0.0017099	0.51237	401	0.17735
ERVMER34-1	0.0017112	0.51237	402	0.35543
UFM1	0.0017161	0.51237	403	0.21651
SYNC	0.0017167	0.51237	404	0.1445
CSH2	0.0017196	0.51237	405	0.36223
WDR13	0.0017283	0.513352	406	0.30258
STEAP1B	0.0017489	0.517296	407	0.14269
EEF2K	0.0017556	0.517696	408	0.2963
ACAN	0.0017608	0.517696	409	0.34231
XKR9	0.0017693	0.518921	410	0.29855
LMCD1	0.0017821	0.520862	411	0.31083
ZNF32	0.0017943	0.521528	412	0.27954
COMTD1	0.0017943	0.521528	413	0.24875
TNFRSF10C	0.0018168	0.526582	414	0.27158
MGME1	0.0018431	0.530738	415	0.3518
TMEM86B	0.0018468	0.530738	416	0.15738
OR6K3	0.0018561	0.530738	417	-0.030882
PEX26	0.0018594	0.530738	418	-0.030478
APBB3	0.0018605	0.530738	419	0.056739
NPHS1	0.0018678	0.530738	420	0.22923
ZFHX4	0.0018691	0.530738	421	0.28085
DDA1	0.0018751	0.531099	422	0.022524
FER1L5	0.0018958	0.534315	423	0.26188
ZNF678	0.0018966	0.534315	424	0.32794
ZNF554	0.0019141	0.537344	425	0.19537
ANKRD24	0.0019325	0.538748	426	0.091659
NQO1	0.0019471	0.538748	427	0.28799
SYTL2	0.0019482	0.538748	428	0.057674
WDR41	0.00195	0.538748	429	0.2904
CXADR	0.0019576	0.538748	430	0.35995
PAPPA	0.0019593	0.538748	431	0.27786
PPIH	0.0019598	0.538748	432	-0.034676
CTRB2	0.0019651	0.538748	433	0.04693
GPRASP2	0.0019667	0.538748	434	0.13874
VGLL3	0.0019785	0.539186	435	0.35001
TRPS1	0.0019846	0.539186	436	0.2737
BRPF1	0.0019888	0.539186	437	0.3154
C20orf144	0.0020133	0.542041	438	0.23114
ZMIZ2	0.0020151	0.542041	439	0.091968
EPSTI1	0.00202	0.542041	440	0.233
COL6A2	0.0020261	0.542041	441	0.29143
ZC3H10	0.0020334	0.542041	442	0.091722
TROAP	0.0020479	0.542041	443	0.26056
LGR4	0.0020501	0.542041	444	-0.15186
SEPTIN11	0.0020546	0.542041	445	0.30405
IL1R1	0.002057	0.542041	446	-0.29461
MEDAG	0.0020601	0.542041	447	0.16884
SDCCAG8	0.0020618	0.542041	448	0.21644
HHEX	0.0020636	0.542041	449	0.24525
TOP3B	0.002066	0.542041	450	0.26251
DPCR1	0.0020742	0.542332	451	0.28892
AGBL3	0.0020862	0.542332	452	0.081861
B3GNT7	0.0020877	0.542332	453	0.27759
CRYBA2	0.0020884	0.542332	454	0.12665
FRMD4B	0.0020958	0.542332	455	0.27342
SP4	0.0021027	0.542332	456	0.30863
RAD51	0.0021031	0.542332	457	0.27616
HBA2	0.0021082	0.542332	458	0.21419
GPKOW	0.0021151	0.542332	459	0.31036
SLC25A33	0.0021161	0.542332	460	0.23012
MIPOL1	0.0021359	0.544693	461	0.16625
PNPLA2	0.002138	0.544693	462	0.053038
AACS	0.0021531	0.545496	463	0.33838
MFNG	0.0021632	0.545496	464	0.30481
PFKFB4	0.0021635	0.545496	465	0.34762
RIPPLY3	0.0021645	0.545496	466	0.20844
UBQLN4	0.0021668	0.545496	467	0.057533
CNNM3	0.0021917	0.546401	468	0.15081
GLI1	0.0021927	0.546401	469	0.37144
SPANXN1	0.0022027	0.546401	470	0.021988
ANKRD11	0.0022049	0.546401	471	0.10234
KIAA0930	0.0022057	0.546401	472	0.30477
MXI1	0.0022064	0.546401	473	0.26507
C1QTNF1	0.0022161	0.546401	474	0.091271
PRKDC	0.0022193	0.546401	475	0.11719
PPP2R2C	0.0022258	0.546401	476	0.20827
IFT52	0.0022275	0.546401	477	0.13922
EN2	0.0022326	0.546401	478	0.37281
MAGED4	0.0022341	0.546401	479	0.29022
COMMD1	0.0022444	0.546413	480	0.14221
ARL9	0.0022464	0.546413	481	0.21503
NUP98	0.0022528	0.546881	482	0.28291
ZNF793	0.0022701	0.548293	483	0.28552
CD177	0.0022748	0.548293	484	-0.032872
JADE3	0.0022757	0.548293	485	0.29562
MYO6	0.0022807	0.548305	486	0.23229
CSNK1E	0.0022912	0.549495	487	0.097515
GPR32	0.0022936	0.539186	488	0.2815
GNL3L	0.0023079	0.551473	489	0.16876
KLHL34	0.0023183	0.551473	490	0.21899
FUOM	0.0023392	0.551473	491	0.32721
TYW3	0.0023419	0.551473	492	0.30408
TOP2A	0.0023434	0.551473	493	0.17104
PPP1R12A	0.0023492	0.551473	494	0.35042
SNX22	0.0023503	0.551473	495	0.38718
ATP6V0A2	0.0023636	0.551473	496	0.2193
FAAP24	0.0023699	0.551473	497	0.056755
GMNN	0.0023707	0.551473	498	0.26889
FAM83B	0.002371	0.551473	499	0.1349
MBNL3	0.0023742	0.551473	500	0.096324
CETP	0.0023775	0.551473	501	0.28671
DOCK11	0.0023799	0.551473	502	0.22659
ZNF320	0.0023838	0.551473	503	0.10347
IMMP1L	0.0023974	0.551868	504	0.32255
PSD4	0.0024027	0.551868	505	0.13571
PSME4	0.0024042	0.551868	506	-0.1167
RNF26	0.0024044	0.551868	507	0.097202
NUP88	0.0024179	0.553608	508	0.11024
STK16	0.002431	0.555146	509	0.28886
SNRK	0.0024394	0.555688	510	0.28233
AGMAT	0.0024554	0.556164	511	0.10322
NLRP3	0.0024586	0.556164	512	0.076405
CDK4	0.0024588	0.556164	513	0.25885
C6orf229	0.0024756	0.558452	514	0.27013
CEACAM3	0.0024848	0.559233	515	0.091701
SOCS1	0.0025042	0.560658	516	0.25505
CLDND2	0.0025063	0.560658	517	0.31158
CSPG4	0.0025082	0.560658	518	0.16758
RP2	0.0025223	0.562134	519	0.071051
LACTBL1	0.0025334	0.563395	520	0.30699
OR2T11	0.0025514	0.565786	521	0.30113
FUT5	0.0025565	0.565786	522	0.27496
LBX2	0.0025609	0.565786	523	-0.086591
LRP5L	0.0025791	0.567013	524	0.27506
TSPYL1	0.0025915	0.567013	525	0.11234
KCNN3	0.0025936	0.567013	526	0.23365
RNF19A	0.0026	0.567013	527	0.065581
CT47A10	0.0026009	0.567013	528	0.23453
SRD5A2	0.0026031	0.567013	529	0.0037531
EIF5A	0.0026116	0.567013	530	0.30389
RAI14	0.0026137	0.567013	531	-0.019819
SERPINE1	0.0026316	0.568506	532	-0.13315
HINFP	0.0026378	0.568506	533	0.24294
AIG1	0.002638	0.568506	534	0.3327
C6orf99	0.0026509	0.568506	535	0.30073
CAMKK2	0.0026539	0.568506	536	0.18198
GYG1	0.0026548	0.568506	537	0.36413
ZBED4	0.0026575	0.568506	538	0.22398
CHADL	0.0026717	0.568549	539	0.2414
GRAMD1A	0.0026718	0.568549	540	0.20842
MRGPRG	0.0026784	0.568549	541	0.33183
SOCS3	0.0026807	0.568549	542	-0.10182
TPRN	0.0026998	0.570317	543	0.31223
MDGA1	0.0027005	0.570317	544	0.12509
CCZ1B	0.0027176	0.572254	545	0.1888
NEK6	0.0027216	0.572254	546	0.32293
TTC14	0.0027615	0.57692	547	0.0072949
FBN3	0.0027637	0.57692	548	0.28437
PAK6	0.0027704	0.57692	549	0.17747
SF3A2	0.0027707	0.57692	550	0.30466
AMBP	0.0027783	0.57692	551	0.25939
DUSP11	0.0027848	0.57692	552	0.094431
PCCA	0.0027931	0.57692	553	0.33631
STOX2	0.0027954	0.57692	554	0.36954
LOC100130705	0.0027957	0.57692	555	0.088319
LRRC20	0.0028002	0.57692	556	0.30938
MRPS34	0.0028064	0.576986	557	0.31399
NEK10	0.0028221	0.577251	558	-0.10396
LUZP6	0.0028352	0.577251	559	0.28638
IL6R	0.0028393	0.577251	560	0.25086
NEUROD4	0.0028461	0.577251	561	0.23704
PPRC1	0.0028493	0.577251	562	0.20246
MMP24	0.0028576	0.577251	563	0.2915
CETN2	0.0028582	0.577251	564	0.39541
KLK4	0.0028638	0.577251	565	0.2999
OR52I1	0.0028682	0.577251	566	0.34395
C15orf59	0.0028754	0.577251	567	0.34332
ACSM2B	0.0028821	0.577251	568	0.30065
ARHGAP10	0.002904	0.577251	569	-0.049606
TEAD2	0.0029054	0.577251	570	0.087292
COL7A1	0.0029055	0.577251	571	0.25369
RAB24	0.0029088	0.577251	572	0.27887
TUBA3D	0.0029175	0.577251	573	0.21949
KCNK17	0.0029178	0.577251	574	0.2728
SERTAD2	0.002921	0.577251	575	0.28579
AGFG1	0.0029243	0.577251	576	0.076341
LYZL4	0.0029293	0.577251	577	0.33748
PLB1	0.00293	0.577251	578	0.23407
MTCH1	0.0029352	0.577251	579	0.35186
PRAMEF18	0.0029457	0.577251	580	0.18272
MAN2B1	0.002946	0.577251	581	0.11579
C1QTNF4	0.0029594	0.577251	582	0.25249
SMIM12	0.0029646	0.577251	583	0.054919
METTL7A	0.0029735	0.577251	584	0.25008
ARL10	0.0029751	0.577251	585	0.3129
NSUN4	0.0029755	0.577251	586	-0.17258
DUT	0.0029845	0.577314	587	0.094979
ADGRF1	0.0029924	0.577695	588	0.21594
GSN	0.0030044	0.5777	589	0.34574
HSPA1B	0.003005	0.5777	590	0.13876
GINS1	0.0030151	0.577789	591	0.2715
DPF3	0.0030166	0.577789	592	0.35322
SH3BGRL3	0.0030408	0.581193	593	0.3205
LRR1	0.0030498	0.581193	594	0.34811
MAP3K12	0.0030504	0.581193	595	0.35122
ZNF253	0.0030557	0.581198	596	0.29709
SKI	0.0030783	0.584034	597	0.34587
NXF3	0.003103	0.586506	598	0.28764
SPTBN2	0.0031101	0.586506	599	0.12628
PHF2	0.0031114	0.586506	600	0.28242
CYSRT1	0.0031357	0.589265	601	0.18385
SLC37A4	0.0031505	0.590035	602	0.028059
TRMU	0.0031506	0.590035	603	0.15936
PPP1R3G	0.0031743	0.591357	604	0.31887
RAB27B	0.0031763	0.591357	605	0.28187
DNAJB12	0.0031818	0.591357	606	0.37236
MTFR2	0.0031916	0.591357	607	0.2521
PODXL	0.0031919	0.591357	608	0.039869
GRM4	0.0031936	0.591357	609	0.15346
SOX14	0.0032103	0.592725	610	0.098723
BFSP2	0.0032135	0.592725	611	0.31176
ZNF154	0.0032288	0.594197	612	-0.07552
DRD2	0.0032423	0.594225	613	0.24502
ABCC10	0.0032521	0.594225	614	0.30892
SNUPN	0.0032612	0.594225	615	0.21832
TCTEX1D1	0.003268	0.594225	616	0.23913
SH2B2	0.0032708	0.594225	617	0.070704
VSTM2A	0.0032852	0.594225	618	0.27941
RELL1	0.0032877	0.594225	619	0.18574
IL7	0.0032956	0.594225	620	0.41496
FAM110D	0.0032971	0.594225	621	0.084195
SIKE1	0.003299	0.594225	622	0.20099
MAS1	0.0033021	0.594225	623	0.068315
TRIM10	0.0033043	0.594225	624	0.30163
POM121C	0.0033073	0.594225	625	0.32867
MYOD1	0.0033105	0.594225	626	0.11701
MID2	0.003318	0.594588	627	0.28273
ATXN7L1	0.0033382	0.596076	628	0.26862
FLNB	0.0033402	0.596076	629	0.242
SPATA21	0.003343	0.596076	630	0.22871
SNRPB2	0.0033517	0.596621	631	0.038581
ADGRE5	0.0033832	0.598917	632	0.16517
GPA33	0.0033922	0.598917	633	0.21252
IL18BP	0.0033944	0.598917	634	0.23734
LZTS3	0.0033947	0.598917	635	0.25899
TMEM55A	0.0033982	0.598917	636	0.2992
FUCA1	0.0034046	0.599173	637	0.14429
CALHM2	0.0034139	0.59963	638	0.24116
HIPK1	0.0034233	0.59993	639	0.24478
CTAGE15	0.0034325	0.600283	640	0.317
ZC3H3	0.0034571	0.600283	641	0.10222
PPM1A	0.003465	0.600283	642	0.27428
IGF2BP1	0.0034816	0.600283	643	0.27344
OGFOD2	0.0034827	0.600283	644	0.24628
ATP10B	0.0034831	0.600283	645	0.3194
WNT8A	0.0034832	0.600283	646	0.28772
PRAMEF1	0.003487	0.600283	647	0.1957
CYB5RL	0.0034994	0.600283	648	0.26328
KIFC3	0.0035007	0.600283	649	0.1655
USB1	0.0035084	0.600283	650	0.2791
UVSSA	0.0035098	0.600283	651	0.24264
TAF2	0.0035115	0.600283	652	0.23887
MT1H	0.003523	0.600283	653	0.11496
TNFRSF9	0.0035281	0.600283	654	0.28006
KCNN2	0.0035366	0.600283	655	0.14411
DTD1	0.0035434	0.600283	656	-0.016836
ARHGAP42	0.0035476	0.600283	657	0.24206
NBPF7	0.0035494	0.600283	658	0.2693
MOXD1	0.0035505	0.600283	659	0.21405
GOLPH3	0.0035625	0.600283	660	0.052971
AIMP1	0.0035663	0.600283	661	0.30573
NOTCH2NL	0.0035804	0.600283	662	-0.11903
APTX	0.0035826	0.600283	663	0.26358
RNF224	0.0035878	0.600283	664	0.28338
TMEM169	0.0035915	0.600283	665	0.19463
BLM	0.0036012	0.600283	666	0.22786
PTPRD	0.0036039	0.600283	667	0.095938
SLC30A2	0.0036048	0.600283	668	0.1998
EPHA10	0.0036208	0.600608	669	0.20859
ABCA4	0.003621	0.600608	670	0.31198
PPOX	0.0036234	0.600608	671	-0.05743
DPH1	0.0036384	0.601751	672	0.029076
UBXN7	0.0036499	0.601751	673	0.33504
CENPL	0.0036549	0.601751	674	0.30419
PTCD1	0.0036641	0.601751	675	0.2792
FBXL5	0.0036646	0.601751	676	0.31403
TSEN2	0.0036679	0.601751	677	0.045633
TRO	0.0036717	0.601751	678	0.31671
NAV2	0.0036819	0.60257	679	-0.021214
RBM12	0.0036886	0.60295	680	0.091094
PGLYRP4	0.0037287	0.607989	681	0.0065736
PLK5	0.0037479	0.609926	682	0.14517
ACAD9	0.0037593	0.610009	683	0.15763
NEU3	0.0037609	0.610009	684	0.20273
NES	0.0037733	0.611227	685	0.063202
TPBGL	0.0037867	0.612442	686	0.0072724
GEMIN7	0.003826	0.61598	687	0.18749
PRR7	0.003841	0.61598	688	0.25289
BCOR	0.0038412	0.61598	689	0.21483
URM1	0.0038462	0.61598	690	0.21889
UBE2QL1	0.0038514	0.61598	691	0.29925
SOCS6	0.0038567	0.61598	692	0.20785
CTF1	0.0038581	0.61598	693	0.031887
ANAPC4	0.0038796	0.618484	694	0.19517
DEPDC4	0.0039041	0.620995	695	0.013562
CAPN13	0.0039233	0.620995	696	-0.053917
LMO3	0.003926	0.620995	697	0.29331
TEAD1	0.0039306	0.620995	698	0.31688
ALOX15B	0.0039311	0.620995	699	0.30877
RIMBP2	0.0039313	0.620995	700	-0.041406
CYP2C19	0.0039396	0.620995	701	0.24625
LCN6	0.0039399	0.620995	702	0.36956
GCKR	0.0039533	0.621157	703	0.22587
WNT3	0.0039538	0.621157	704	0.19469
CASC10	0.0039642	0.621974	705	0.23265
CDH20	0.0039812	0.623363	706	0.30517
SPDYE2B	0.0040014	0.625489	707	0.25094
DMD	0.0040267	0.628252	708	0.21543
ANGPTL4	0.0040473	0.630022	709	0.32249
MCCD1	0.004052	0.630022	710	-0.0034125
NACAD	0.0040642	0.630625	711	0.30498
LAT	0.0040814	0.631205	712	0.087441
PDZK1	0.0040893	0.631205	713	0.23383
ODF3	0.0040957	0.631205	714	-0.025047
C3orf35	0.0040987	0.631205	715	0.24911
LOC100996693	0.0041064	0.631205	716	0.1152
WNT5B	0.0041076	0.631205	717	0.34035
CLTB	0.0041129	0.631205	718	0.23756
VIL1	0.0041411	0.634165	719	0.26953
TMEM30A	0.0041445	0.634165	720	0.24437
UBE2G1	0.0041578	0.63485	721	0.028863
SLC16A3	0.0041863	0.637002	722	0.34795
APCDD1	0.0041895	0.637002	723	0.20658
LRRC71	0.0041916	0.637002	724	0.13444
FIGN	0.004228	0.639989	725	0.25162
VSTM1	0.0042288	0.639989	726	-0.070341
NAIF1	0.0042402	0.64081	727	0.4911
EMC3	0.0042473	0.640991	728	0.18567
NXF2B	0.0042561	0.641347	729	0.35156
NET1	0.0043	0.646361	730	0.20234
CD302	0.0043159	0.647764	731	0.28025
PAX5	0.0043641	0.652771	732	0.34799
STK32C	0.0043652	0.652771	733	-0.035834
HOMEZ	0.0043837	0.652776	734	-0.05453
UPK3A	0.004385	0.652776	735	0.28961
ITGA7	0.0043938	0.652776	736	0.31228
ZNF746	0.0043945	0.652776	737	0.28402
CP	0.0043985	0.652776	738	0.24103
DCAF11	0.0044053	0.652776	739	0.27972
SPACA7	0.0044198	0.653885	740	0.23128
PRDX6	0.0044295	0.653885	741	0.29656
ST8SIA2	0.004432	0.653885	742	0.25827
AMMECR1L	0.0044488	0.654655	743	0.18864
TMEM198	0.0044618	0.654892	744	0.1051
PBX2	0.0044716	0.655526	745	0.31082
CUX1	0.0044843	0.656329	746	0.20138
ERICH3	0.0044974	0.656329	747	-0.039663
TXNDC11	0.0045063	0.656329	748	-0.018427
TUBA3E	0.0045106	0.656329	749	0.035257
LCNL1	0.0045122	0.656329	750	0.2895
CC2D1B	0.0045426	0.658959	751	0.19778
NRIP1	0.0045453	0.658959	752	0.3003
STPG2	0.0045555	0.658959	753	0.16511
TRIM60	0.0045632	0.658959	754	0.12093
ZNF219	0.0045661	0.658959	755	0.27509
CEBPD	0.0045955	0.661596	756	0.22488
CRBN	0.0046025	0.661601	757	0.20634
UBE2W	0.0046204	0.661601	758	0.17488
TCP10L	0.0046366	0.661601	759	0.32394
ZNF639	0.0046404	0.661601	760	0.25233
SUCLG2	0.004646	0.661601	761	0.32252
MYF5	0.0046548	0.661601	762	0.2856
IRX3	0.0046601	0.661601	763	0.13796
A4GALT	0.0046612	0.661601	764	0.088907
MYO5A	0.0046619	0.661601	765	0.28838
SMIM3	0.0046685	0.661601	766	-0.025177
ALDH1A3	0.0046986	0.661601	767	0.11724
SLFNL1	0.0047	0.661601	768	0.26705
CRIPAK	0.0047032	0.661601	769	0.042532
TMEM244	0.0047073	0.661601	770	0.29798
DNAJC13	0.0047134	0.661601	771	0.30171
GNRH1	0.0047171	0.661601	772	0.10538
TRA2B	0.0047199	0.661601	773	0.29725
MED12L	0.0047205	0.661601	774	0.24499
TIMP4	0.0047211	0.661601	775	0.036153
RRM2	0.0047589	0.662883	776	0.10518
PFDN1	0.0047613	0.662883	777	0.32434
SIX5	0.0047616	0.662883	778	0.29982
MGRN1	0.0047683	0.662883	779	-0.024769
SYPL1	0.0047853	0.662883	780	0.2032
DTL	0.0048029	0.662883	781	0.18705
BDH1	0.0048034	0.662883	782	0.29573
AHNAK2	0.0048042	0.662883	783	0.15245
ANKRD30B	0.0048076	0.662883	784	0.36636
RALA	0.0048097	0.662883	785	0.10875
GSTM5	0.0048099	0.662883	786	0.26475
CPEB2	0.0048103	0.662883	787	0.048718
C16orf89	0.0048264	0.663187	788	-0.09406
MAU2	0.0048288	0.663187	789	0.27754
COL6A5	0.0048428	0.663187	790	0.28723
ACHE	0.0048659	0.663187	791	0.2687
NT5DC1	0.0048666	0.663187	792	0.20965
RPL18	0.0048674	0.663187	793	0.16237
KCNC1	0.0048769	0.663187	794	0.035216
PTGDS	0.004879	0.663187	795	-0.031237
ABCF2	0.0048823	0.663187	796	0.27963
RAB19	0.004896	0.663187	797	0.27933
FOXA2	0.0048973	0.663187	798	0.23387
ERCC1	0.0049002	0.663187	799	0.29809
PLCD4	0.0049317	0.665225	800	-0.16058
AKR1C3	0.0049421	0.665225	801	0.24525
EIF2S3	0.0049473	0.665225	802	0.20638
ABTB1	0.0049567	0.665225	803	0.28317
FAM219B	0.0049617	0.665225	804	0.11493
CCT7	0.0049843	0.665995	805	-0.042222
AKR1C4	0.0049966	0.665995	806	0.16523
SMIM11B	0.0050155	0.665995	807	0.32438
ZNF311	0.0050231	0.665995	808	0.031645
NANP	0.0050333	0.665995	809	0.25186
B3GAT1	0.0050341	0.665995	810	0.23125
HORMAD1	0.0050374	0.665995	811	0.16756
USP8	0.0050426	0.665995	812	0.13297
ENDOU	0.0050613	0.665995	813	0.085866
LGR5	0.0050658	0.665995	814	0.24995
HOOK1	0.0050673	0.665995	815	0.18157
AP3M2	0.0050709	0.665995	816	0.20768
ANKRD2	0.0050757	0.665995	817	0.027813
CXorf40A	0.0050828	0.665995	818	0.36064
TNFRSF10B	0.0050895	0.665995	819	-0.93808
DR1	0.0050904	0.665995	820	0.089413
ZDHHC4	0.0051155	0.66643	821	0.23601
ZNF442	0.0051212	0.66643	822	0.068362
GATA1	0.0051335	0.66643	823	0.14408
UBALD1	0.0051412	0.66643	824	0.023552
HBZ	0.0051421	0.66643	825	0.022898
ARHGAP9	0.0051433	0.66643	826	0.26556
TSPY10	0.0051495	0.577251	827	0.43388
YIPF4	0.0051826	0.669115	828	0.23732
FCGR3B	0.0051867	0.669115	829	0.21518
ZNF385A	0.0051948	0.66912	830	0.28727
KRTAP12-2	0.0052061	0.669384	831	0.2041
ALDH3A1	0.0052184	0.669384	832	0.18383
MGMT	0.0052225	0.669384	833	0.26753
OSTM1	0.0052474	0.671028	834	0.16008
POLR3H	0.0052585	0.671028	835	0.32827
UMOD	0.0052597	0.671028	836	0.024224
OR1C1	0.0052698	0.671208	837	0.23487
MIPEP	0.005284	0.67146	838	0.20845
AGER	0.005286	0.67146	839	0.23138
MRPS26	0.0053	0.672356	840	0.14602
TTC1	0.0053422	0.674972	841	0.30234
TP53RK	0.0053431	0.674972	842	0.34697
AZIN1	0.0053512	0.674972	843	0.20527
SHISA7	0.005364	0.675602	844	0.23372
STRN4	0.0053911	0.676326	845	0.08493
CUZD1	0.0054075	0.676326	846	0.226
NRSN2	0.0054086	0.676326	847	0.24549
HAUS5	0.0054166	0.676326	848	0.31751
CUL4B	0.0054218	0.676326	849	0.19595
DAZAP1	0.0054253	0.676326	850	0.29171
GRM3	0.0054316	0.676326	851	0.22101
TFB1M	0.005457	0.676393	852	0.24006
E2F4	0.0054578	0.676393	853	-0.038298
SMCO3	0.0054701	0.676393	854	0.019595
GXYLT1	0.0054796	0.676393	855	0.021477
DNAH5	0.0054841	0.676393	856	-0.021066
MESDC1	0.0054886	0.676393	857	-0.079823
DGKQ	0.005489	0.676393	858	0.18932
TMCC2	0.0055273	0.678867	859	0.24913
OPA3	0.0055331	0.678867	860	0.30923
SMIM21	0.0055663	0.68077	861	0.19031
DNAJA2	0.0055731	0.68077	862	0.19529
FGF17	0.0055771	0.68077	863	-0.053637
SLC7A2	0.0055964	0.681268	864	0.15676
LCE1A	0.0056005	0.681268	865	0.26596
LY6K	0.0056156	0.681268	866	0.11988
C21orf59	0.0056279	0.681268	867	0.15881
OTOP3	0.0056365	0.681268	868	0.095406
GALNTL5	0.0056446	0.681268	869	-0.17339
REEP4	0.0056489	0.681268	870	0.21928
ACBD4	0.0056511	0.681268	871	0.24443
SKA1	0.0056625	0.681268	872	0.20017
APBB1IP	0.0056682	0.681268	873	0.20435
ZNF792	0.005673	0.681268	874	0.016592
NPIPB15	0.0056837	0.681268	875	0.24028
DNAJC2	0.0057023	0.681268	876	0.092255
DNAJB7	0.0057037	0.681268	877	0.14024
IL22	0.0057121	0.681268	878	0.21307
CASP7	0.0057208	0.681268	879	0.27819
PTPA	0.0057275	0.681268	880	0.3008
MMAB	0.0057277	0.681268	881	-0.0056113
DDX27	0.0057468	0.681556	882	0.26814
C2orf66	0.0057733	0.681556	883	0.27682
SLC7A9	0.0057733	0.681556	884	0.14491
PNP	0.0057834	0.681556	885	0.29207
TRIM37	0.0057953	0.681556	886	0.3205
SGCG	0.0058194	0.681556	887	0.10731
MX2	0.0058355	0.681556	888	0.32036
YIPF5	0.005843	0.681556	889	0.32079
KIF5C	0.0058514	0.681556	890	0.22933
KRTAP20-1	0.0058531	0.681556	891	0.25965
NPAS1	0.0058604	0.681556	892	0.25791
UBE2H	0.0058618	0.681556	893	0.2149
TNNT2	0.005877	0.681556	894	0.21225
ARL13A	0.0058785	0.681556	895	0.10381
CPXM2	0.0058792	0.681556	896	0.22901
OGFR	0.005881	0.681556	897	0.10017
AGTPBP1	0.0058836	0.681556	898	0.072924
SFT2D1	0.0058858	0.681556	899	0.22405
MAGOHB	0.0058913	0.681556	900	0.29643
MSRB1	0.0058984	0.681556	901	0.27603
RAB3IL1	0.0059015	0.681556	902	0.10576
ZNF418	0.0059105	0.681556	903	0.23044
LOC100128429	0.0059158	0.681556	904	0.28006
GPM6A	0.0059299	0.6818	905	0.10424
OPRD1	0.0059352	0.6818	906	-0.10117
ANKRD44	0.0059602	0.682913	907	0.23371
ADGRD1	0.0059635	0.682913	908	0.12775
ZNF732	0.0059802	0.683529	909	0.27847
NAA38	0.0059946	0.683529	910	-0.011875
TROVE2	0.0060013	0.683529	911	0.22365
ANO1	0.006014	0.683529	912	0.34467
RPE	0.0060243	0.683529	913	0.1883
NPY5R	0.0060322	0.683529	914	0.29967
KRTAP21-2	0.0060362	0.683529	915	0.038179
ELOA3D	0.0060423	0.683529	916	0.32995
TRERF1	0.0060491	0.683529	917	0.26709
GPR25	0.0060577	0.683529	918	0.25437
TAF9	0.0060772	0.665225	919	-0.030979
PKIB	0.006079	0.683634	920	0.20392
FGF1	0.0060831	0.683634	921	0.033046
RASGEF1A	0.0060883	0.683634	922	0.11466
FAM160B1	0.0060888	0.683634	923	0.24224
OR10K2	0.0061061	0.684156	924	0.32132
TMEM8C	0.0061126	0.684156	925	0.12081
ANKIB1	0.0061156	0.684156	926	0.28636
SLCO2B1	0.0061414	0.685641	927	0.079067
KRTAP10-4	0.0061512	0.685641	928	0.017198
SGMS1	0.0061651	0.685641	929	0.12724
NDUFAF1	0.0061759	0.685641	930	0.13749
INTS2	0.0061843	0.685641	931	0.28365
MAN1A2	0.0061932	0.685641	932	-0.067242
SLC36A3	0.0061966	0.685641	933	0.28929
PKIA	0.0062131	0.686111	934	0.23359
IL11RA	0.0062209	0.686111	935	0.0094375
EDARADD	0.0062402	0.686376	936	0.31078
OR7G2	0.0062465	0.686376	937	0.33677
PRSS35	0.0062471	0.686376	938	0.2384
ZNF75D	0.0062594	0.686688	939	0.3066
PARN	0.006299	0.68899	940	0.098944
EFCAB11	0.0062991	0.68899	941	0.25866
SLC22A3	0.0063321	0.691302	942	0.0004707
PNMA3	0.0063468	0.69155	943	0.14769
GPR45	0.0063522	0.69155	944	0.018856
TINAGL1	0.0063665	0.69155	945	0.22977
LYRM4	0.0063681	0.69155	946	0.29286
THUMPD1	0.0063963	0.693262	947	0.076074
RAP2C	0.0064697	0.697968	948	0.1149
RHOV	0.0064726	0.697968	949	0.20962
PRPF19	0.0064935	0.699148	950	0.0071615
AHR	0.0065268	0.700744	951	0.31412
AP1B1	0.0065311	0.700744	952	0.30244
AFDN	0.0065606	0.702416	953	0.23325
IRF6	0.0065618	0.702416	954	0.32186
POU3F4	0.0065932	0.704403	955	0.35041
SULT1E1	0.0066074	0.704978	956	0.21103
GGT5	0.0066144	0.704978	957	0.0045165
TMEM241	0.0066303	0.705739	958	0.22765
ZSCAN10	0.0066669	0.708271	959	-0.010274
C2orf27A	0.0066759	0.708327	960	0.20299
MRPS5	0.006688	0.708455	961	-0.051136
LRRC14B	0.0066979	0.708522	962	0.31915
SLC2A1	0.0067154	0.709064	963	0.23154
CYP4F12	0.0067195	0.709064	964	0.20745
NRG2	0.0067345	0.709071	965	-0.049971
PRR15	0.0067358	0.709071	966	0.033672
ZNF709	0.0067529	0.709501	967	0.27104
ATXN8	0.0067582	0.709501	968	0.23276
LRFN3	0.0067661	0.709501	969	0.31958
SLC27A1	0.006778	0.709708	970	0.15115
IGLL5	0.0067868	0.709708	971	0.23757
ASZ1	0.0067983	0.709708	972	0.18648
PLCG1	0.0068011	0.709708	973	0.28441
ATP11C	0.0068198	0.710191	974	0.26837
SLC15A1	0.0068218	0.710191	975	0.23209
LRRN2	0.0068624	0.711031	976	0.092413
IL27	0.0068633	0.711031	977	0.27451
TPM4	0.0068694	0.711031	978	0.18224
PTPRQ	0.0068741	0.711031	979	0.28228
POU4F2	0.0068771	0.711031	980	-0.1191
MICAL3	0.0069296	0.714416	981	0.22931
C8orf34	0.0069305	0.714416	982	0.33406
PRDX4	0.0069466	0.715178	983	0.3122
TMEM106A	0.0069727	0.716682	984	0.040247
TCEAL2	0.0069821	0.716869	985	0.21159
NPY4R	0.0070013	0.717091	986	0.19181
ACTRT2	0.0070048	0.717091	987	0.047654
CLCF1	0.0070346	0.718767	988	0.20926
C18orf65	0.0070667	0.720702	989	0.25532
ZNF695	0.0070967	0.720702	990	0.28936
SPINK13	0.0071	0.720702	991	0.31435
LDHA	0.007105	0.720702	992	0.20686
MED14OS	0.0071115	0.720702	993	0.27462
PCMT1	0.0071119	0.720702	994	0.26447
SPEG	0.007116	0.720702	995	0.31902
TMEM104	0.0071674	0.723054	996	0.063539
SSX5	0.0071683	0.723054	997	0.19253
KDM2B	0.0071747	0.723054	998	0.04149
XKRX	0.0071901	0.723113	999	0.12088
WDR43	0.0071922	0.723113	1000	-0.084414
USMG5	0.0072379	0.724867	1001	0.125
DAP3	0.0072468	0.724867	1002	0.18151
BCAT1	0.0072499	0.724867	1003	0.23425
KRT71	0.0072705	0.724867	1004	0.23272
RAB37	0.0072732	0.724867	1005	0.19405
PPM1M	0.0072781	0.724867	1006	0.2144
MRPL4	0.0072792	0.724867	1007	0.1521
SARDH	0.0072972	0.724881	1008	0.040686
VPS37A	0.0072994	0.724881	1009	0.30649
MYBL1	0.0073045	0.724881	1010	0.21745
KRT12	0.0073311	0.726208	1011	0.19862
SPRR4	0.0073602	0.727874	1012	0.23248
SORCS1	0.0073733	0.727874	1013	0.1949
PSTPIP1	0.0073892	0.728058	1014	0.20654
WASF1	0.0073927	0.728058	1015	0.032162
USH1G	0.0074325	0.730281	1016	0.33611
APOM	0.0074377	0.730281	1017	0.28599
PRAMEF19	0.0074592	0.730725	1018	-0.016188
OTUD5	0.0074702	0.730725	1019	0.10054
FBXO8	0.0074706	0.685641	1020	0.028083
CORO2B	0.0074753	0.730725	1021	0.30771
WASHC2A	0.0074822	0.730725	1022	0.20653
LCOR	0.0075432	0.73424	1023	0.29338
VPS28	0.0075513	0.73424	1024	-0.042565
METTL17	0.0075519	0.73424	1025	0.21482
ANTXRL	0.0075664	0.734445	1026	0.27439
METTL8	0.007582	0.654655	1027	0.33623
FYCO1	0.0075824	0.734445	1028	0.24641
ZNF681	0.0075857	0.734445	1029	0.18885
USP17L1	0.0075885	0.734445	1030	0.16881
ORAOV1	0.00761	0.734768	1031	0.24269
ZNF16	0.0076122	0.734768	1032	0.094618
RXFP4	0.0076351	0.735213	1033	0.28812
MAP3K3	0.0076459	0.735213	1034	0.2668
NCR3	0.007651	0.735213	1035	0.21302
RPS15A	0.0076577	0.735213	1036	0.19951
FOXD4L6	0.0076679	0.735213	1037	0.13222
UBE3B	0.0076761	0.735213	1038	0.31871
MTPAP	0.0076874	0.735334	1039	0.1246
C5orf15	0.0077172	0.736787	1040	0.082799
C1QTNF6	0.0077348	0.73694	1041	0.19895
THBS1	0.0077374	0.73694	1042	0.20053
CALN1	0.0077697	0.738871	1043	-0.026447
KIAA1522	0.0077825	0.739092	1044	0.23946
SYNGAP1	0.0078107	0.739903	1045	0.19066
METTL9	0.0078117	0.739903	1046	0.23221
LDLRAD1	0.0078222	0.740028	1047	-0.13548
OPRPN	0.0078366	0.740297	1048	0.026526
SUSD3	0.0078423	0.740297	1049	0.29253
UGT3A1	0.0078598	0.741062	1050	0.24741
CYP8B1	0.0078747	0.741526	1051	0.23456
PLEKHG6	0.0079017	0.741526	1052	0.25887
KRTAP6-3	0.0079124	0.741526	1053	0.31584
ORAI1	0.0079131	0.741526	1054	0.03926
ZFHX2	0.0079135	0.741526	1055	0.24467
ADGRV1	0.0079267	0.741526	1056	0.31546
OR4C15	0.0079308	0.741526	1057	0.20666
CLNS1A	0.0079429	0.741526	1058	0.17667
CAPN2	0.0079685	0.741526	1059	0.21658
RUNX3	0.0079797	0.741526	1060	0.14798
GSTP1	0.0079883	0.741526	1061	0.29167
WDPCP	0.0079937	0.741526	1062	0.19147
DNMT3A	0.0079995	0.741526	1063	0.062939
ZNF24	0.0080018	0.741526	1064	0.020472
INPP5E	0.0080055	0.741526	1065	0.24126
PRMT3	0.0080095	0.741526	1066	0.31438
RGS18	0.0080225	0.741526	1067	0.18199
HOXB5	0.0080319	0.741526	1068	0.15784
ZNF526	0.0080321	0.741526	1069	0.051867
FASTKD1	0.0080487	0.741526	1070	0.18709
MKX	0.008052	0.741526	1071	0.16447
ACTG1	0.0080724	0.742487	1072	0.092155
TULP1	0.0080846	0.742708	1073	0.0034331
SOAT1	0.0081107	0.743092	1074	0.20723
ZNF764	0.0081327	0.743092	1075	0.042603
GRHL2	0.0081352	0.743092	1076	0.15914
REG4	0.0081403	0.743092	1077	0.067457
CCNC	0.0081434	0.743092	1078	0.082183
TTC17	0.0081633	0.743944	1079	0.14619
KRTAP1-4	0.0082219	0.747813	1080	0.17116
HIST1H4C	0.0082577	0.749338	1081	0.29631
LTB4R2	0.0082592	0.749338	1082	0.28166
ARSD	0.0082699	0.749468	1083	0.24162
MALL	0.0082827	0.749954	1084	-0.042048
PICK1	0.0082945	0.75013	1085	0.20927
NKD2	0.0083469	0.752971	1086	0.1564
EXOC3	0.0083525	0.752971	1087	0.13303
PNCK	0.008377	0.753137	1088	0.21038
IQSEC2	0.0083914	0.753137	1089	0.0060046
DHRS4L2	0.0083994	0.753137	1090	-0.16449
NHLRC1	0.008406	0.753137	1091	0.24192
GTF2H5	0.0084097	0.753137	1092	0.28579
MAMDC2	0.0084135	0.753137	1093	0.22841
TSHB	0.0084334	0.753137	1094	0.2397
METTL11B	0.008436	0.753137	1095	0.14686
ZBED9	0.0084377	0.753137	1096	0.25871
SS18	0.0084427	0.753137	1097	0.22436
MRAP	0.008471	0.754712	1098	0.24311
ACSS2	0.0084822	0.754872	1099	0.093933
SH3BP1	0.0085043	0.755948	1100	-0.1062
GCSH	0.0085143	0.756106	1101	0.26159
UBA52	0.0085269	0.756291	1102	0.24097
CYP4V2	0.0085568	0.757247	1103	0.21622
THAP11	0.0085621	0.757247	1104	0.29346
NOP9	0.0085745	0.757247	1105	0.28227
TXNDC2	0.008586	0.757247	1106	0.11753
ALKAL2	0.0085861	0.757247	1107	0.11167
HFM1	0.0085964	0.757377	1108	0.34622
ISG20L2	0.0086092	0.757533	1109	0.04761
FBXW10	0.0086269	0.757982	1110	0.27787
ARHGEF5	0.0086439	0.758335	1111	-0.13994
PRMT6	0.0086538	0.758335	1112	0.024783
C22orf42	0.0086614	0.758335	1113	0.17084
AMIGO2	0.0086722	0.758335	1114	0.34943
RSPH10B2	0.0086888	0.758959	1115	0.24991
STK11IP	0.008709	0.75983	1116	0.35177
SMC6	0.008734	0.760652	1117	0.31026
FAM135A	0.0087396	0.760652	1118	0.26215
PTCHD4	0.0087649	0.760652	1119	-0.070783
CEACAM4	0.0087665	0.760652	1120	0.20922
VEGFC	0.0087816	0.760652	1121	-0.041495
MTG1	0.0087941	0.760652	1122	0.26531
HMMR	0.0088021	0.760652	1123	0.28833
MAGEC1	0.0088022	0.760652	1124	0.21937
PARP2	0.0088133	0.760652	1125	-0.048618
BCAS1	0.0088419	0.760652	1126	0.24339
S100A2	0.0088428	0.760652	1127	0.19049
YY1AP1	0.0088453	0.760652	1128	-0.04466
PEX3	0.0088477	0.727874	1129	0.38241
ZNF891	0.0088714	0.760652	1130	0.23973
PLEKHS1	0.0088764	0.760652	1131	0.1546
SMAD2	0.0088771	0.760652	1132	0.30551
MRPL16	0.0088775	0.760652	1133	0.23578
ITIH1	0.0088888	0.760652	1134	0.057481
FDPS	0.0089066	0.760652	1135	0.29979
SIRPB2	0.0089075	0.760652	1136	0.19065
LPAR6	0.0089106	0.760652	1137	0.22523
MCEMP1	0.0089238	0.760652	1138	0.010031
SEL1L	0.008924	0.760652	1139	0.085059
ATAD3B	0.0089361	0.760758	1140	0.084176
C10orf12	0.0089499	0.760855	1141	0.28822
CHMP4B	0.0089616	0.760918	1142	0.16822
SLC9A8	0.0089895	0.761455	1143	0.1698
LDB3	0.0090287	0.763504	1144	0.089787
FREM1	0.0090777	0.763969	1145	0.1215
BUD23	0.0090811	0.763969	1146	0.055275
BCL9	0.0090864	0.763969	1147	0.071692
GAS2L2	0.0091156	0.763969	1148	-0.073306
RRAD	0.0091166	0.763969	1149	0.087644
MTRNR2L1	0.0091244	0.763969	1150	-0.070333
NID1	0.0091267	0.763969	1151	0.2533
DPYSL4	0.0091343	0.763969	1152	0.0099752
CD160	0.0091361	0.763969	1153	0.042433
NR3C1	0.0091429	0.763969	1154	0.2888
ATP6V1G2	0.0091456	0.763969	1155	0.091695
KDM1A	0.0091478	0.763969	1156	-0.19819
RHBDL3	0.0091559	0.763969	1157	0.29937
MYO1H	0.0091771	0.764657	1158	-0.045045
DLG4	0.009186	0.764657	1159	0.077857
RANBP9	0.0092035	0.765431	1160	0.093371
MAGEC3	0.0092403	0.766268	1161	0.11742
STAC	0.0092418	0.766268	1162	-0.06687
NR0B2	0.0092466	0.766268	1163	0.2799
RSPH14	0.0092594	0.766268	1164	0.14469
FAM181B	0.0092657	0.766268	1165	0.17925
NAA15	0.0092818	0.766268	1166	0.23099
ABHD17C	0.0092824	0.766268	1167	0.221
GRIFIN	0.0093207	0.768262	1168	0.24663
MFSD12	0.0093432	0.768779	1169	0.14079
PPP2R3B	0.0093461	0.768779	1170	0.25007
VWA1	0.0093547	0.768779	1171	-0.099039
IKBIP	0.0093795	0.769586	1172	0.18885
SMOX	0.0093956	0.769586	1173	0.10567
CFAP54	0.0093993	0.769586	1174	0.016706
MAGEA6	0.0094321	0.769586	1175	0.20554
NLRP2	0.0094376	0.769586	1176	0.25105
SPINK8	0.009448	0.769586	1177	0.087203
VPS26A	0.0094524	0.769586	1178	0.14752
DNAJC5G	0.0094581	0.769586	1179	0.070866
PAEP	0.0094621	0.769586	1180	0.24372
ABLIM2	0.0095013	0.770383	1181	0.29584
SPG21	0.0095128	0.770383	1182	0.19975
MT1G	0.0095195	0.770383	1183	0.071187
BTBD8	0.0095267	0.770383	1184	0.22105
ST7L	0.0095273	0.770383	1185	0.22905
TCF15	0.0095297	0.770383	1186	0.29148
OVOS2	0.0095466	0.770925	1187	-0.15373
RRN3	0.0095575	0.770943	1188	0.27612
ZNF791	0.0095723	0.771235	1189	0.27667
ARL6	0.0095878	0.771617	1190	0.21741
DISP2	0.0096443	0.772609	1191	0.2534
COLGALT2	0.0096497	0.772609	1192	0.10182
C21orf140	0.0096576	0.772609	1193	-0.038618
LIPK	0.0096588	0.772609	1194	0.16717
FAM24A	0.0096691	0.772609	1195	0.15047
LIMD2	0.0096751	0.772609	1196	0.29672
CMIP	0.0096755	0.772609	1197	0.19235
ACO1	0.00971	0.772609	1198	0.11565
SRGAP1	0.0097209	0.772609	1199	0.13163
HSPE1-MOB4	0.0097316	0.743092	1200	0.24908
MAGEB16	0.0097319	0.772609	1201	0.18054
SOGA1	0.0097326	0.772609	1202	0.029409
NCAN	0.0097404	0.772609	1203	0.17614
ZNF91	0.0097562	0.772609	1204	0.24696
SHH	0.0097582	0.772609	1205	0.20193
ECHDC3	0.009759	0.772609	1206	0.21189
S100A16	0.0097624	0.772609	1207	0.15082
TXNDC17	0.0098009	0.774021	1208	0.30361
ZFYVE9	0.0098053	0.774021	1209	0.11001
GHRHR	0.0098148	0.774021	1210	0.048904
CRIPT	0.0098378	0.774828	1211	0.14022
ARHGAP19	0.0098639	0.775611	1212	0.16785
TAL1	0.0098672	0.775611	1213	-0.018796
CXCR1	0.0098736	0.775611	1214	0.10083
PRSS27	0.0099191	0.77715	1215	0.017208
GINS2	0.0099196	0.77715	1216	0.063453
MUC3A	0.0099437	0.777887	1217	0.18294
LRRC7	0.0099736	0.777887	1218	0.15534
MYZAP	0.0099764	0.777887	1219	0.23415
YRDC	0.0099796	0.777887	1220	0.28009
RNF4	0.0099874	0.777887	1221	0.1242
AUH	0.00999	0.777887	1222	0.067496
COPS2	0.010012	0.778074	1223	0.2932
MID1	0.010021	0.778074	1224	0.1191
RPLP0	0.010033	0.778074	1225	-0.039365
CD180	0.010039	0.778074	1226	0.048181
RXRG	0.010044	0.778074	1227	0.27268
PSRC1	0.010077	0.77911	1228	0.089109
DUSP27	0.010081	0.77911	1229	0.19954
DGKA	0.0101	0.779948	1230	0.1678
ZNF836	0.01012	0.780265	1231	0.027894
RTCA	0.010124	0.780265	1232	0.23003
SMCO4	0.010175	0.781919	1233	0.28001
LOC283713	0.010179	0.781919	1234	-0.00088133
PIGO	0.010192	0.781919	1235	0.25404
SLC5A2	0.010193	0.781919	1236	0.20059
SKOR2	0.010204	0.781919	1237	0.064659
CYP2F1	0.010217	0.781919	1238	0.20645
NSMCE4A	0.010223	0.781919	1239	0.058909
NAT14	0.010232	0.781919	1240	0.082126
DUSP19	0.010237	0.781919	1241	-0.076505
CORO2A	0.010261	0.782587	1242	0.083624
CST3	0.010275	0.782587	1243	0.18513
PEX10	0.010286	0.782587	1244	0.15102
PKM	0.010286	0.782587	1245	0.0043894
TMEM184A	0.010309	0.783491	1246	0.17345
FAAH2	0.010326	0.783918	1247	0.071328
ACTN2	0.010345	0.784073	1248	0.075083
TNNI3	0.010372	0.784073	1249	0.075391
INPP5A	0.010381	0.784073	1250	0.21745
LSM14B	0.010391	0.784073	1251	-0.048015
OR5B3	0.010401	0.784073	1252	0.2148
POLM	0.010415	0.784073	1253	0.2586
PLAGL2	0.010421	0.784073	1254	0.13754
ZBBX	0.010429	0.784073	1255	0.34506
OR7D2	0.01043	0.784073	1256	0.1902
CEACAM6	0.010434	0.784073	1257	0.13748
OR6C4	0.01044	0.784073	1258	0.092162
LAG3	0.010443	0.784073	1259	0.14114
PRUNE2	0.010447	0.784073	1260	0.3078
GJB4	0.010526	0.786871	1261	0.19238
LOC730183	0.01054	0.786871	1262	0.20362
DDX31	0.010548	0.786871	1263	0.048782
ADAMTS14	0.010549	0.786871	1264	0.23772
PSMC3IP	0.010555	0.786871	1265	0.18348
TUBA1C	0.010561	0.786871	1266	0.18502
NPPC	0.010566	0.786871	1267	0.076232
DBP	0.0106	0.787426	1268	-0.1483
PMAIP1	0.010625	0.787426	1269	0.088844
HAS2	0.010631	0.787426	1270	0.17539
RBP4	0.010632	0.787426	1271	0.22373
UCN	0.010653	0.787426	1272	0.1785
GCLC	0.010654	0.787426	1273	0.085775
CCT8	0.010661	0.787426	1274	0.16649
CLEC16A	0.010661	0.787426	1275	0.23288
HDGFRP2	0.010664	0.787426	1276	0.24879
ACKR2	0.010695	0.787426	1277	0.1294
ARL14EP	0.010699	0.787426	1278	-0.043278
MPL	0.010705	0.787426	1279	0.068952
NKAPL	0.010707	0.787426	1280	0.14323
RGS5	0.01073	0.788062	1281	0.2164
PKHD1	0.010757	0.789184	1282	0.069471
NPAS3	0.010783	0.79028	1283	-0.028986
NME1-NME2	0.010799	0.790424	1284	0.1689
KRTAP21-3	0.01081	0.790424	1285	-0.090718
GID8	0.010822	0.790424	1286	0.25959
NBPF12	0.010824	0.790424	1287	0.22645
ROCK2	0.010837	0.790603	1288	-0.4313
TTLL3	0.010848	0.790603	1289	0.096646
PLA2G15	0.010864	0.790663	1290	0.082728
KCNK18	0.010873	0.790663	1291	0.27275
PSG4	0.010899	0.790663	1292	0.19026
ADPGK	0.010909	0.790663	1293	0.1854
GLIPR2	0.010913	0.790663	1294	0.14905
MFF	0.010914	0.790663	1295	0.041252
DPYSL2	0.01096	0.791386	1296	0.2832
RNF111	0.010961	0.791386	1297	0.16929
PKN2	0.010968	0.791386	1298	0.26004
MKRN2	0.010982	0.791386	1299	0.21188
DYRK4	0.010983	0.791386	1300	0.19101
CEACAM18	0.010984	0.791386	1301	0.26532
C1QTNF7	0.011001	0.791386	1302	0.25224
MED11	0.011007	0.791386	1303	0.24254
CHKA	0.011013	0.791386	1304	0.26664
IDI1	0.01102	0.791386	1305	0.053201
ZNF433	0.011041	0.792127	1306	0.22162
CCR7	0.011061	0.792127	1307	0.14647
HNF4G	0.011071	0.792127	1308	0.060758
NAT10	0.011072	0.792127	1309	0.016003
ATP4B	0.011099	0.792127	1310	0.26826
CLPSL2	0.011122	0.792127	1311	0.06634
RBM6	0.011128	0.792127	1312	0.21185
PRELP	0.011139	0.792127	1313	0.21894
PPCDC	0.011157	0.792127	1314	0.25305
MARCHF7	0.011161	0.792127	1315	0.12777
CTBP1	0.011163	0.792127	1316	0.2215
PRPF38A	0.011176	0.792127	1317	0.19358
PSAP	0.01119	0.792127	1318	0.12816
PCDHGB7	0.011205	0.769586	1319	0.12809
MAGEA9B	0.011212	0.792127	1320	0.20591
PRDM13	0.011228	0.792127	1321	0.20021
STX1A	0.011238	0.792127	1322	0.12626
P2RX2	0.011243	0.792127	1323	0.25
CWF19L1	0.011279	0.792127	1324	0.21488
RNF215	0.011291	0.792127	1325	-0.056961
MGAM2	0.011292	0.792127	1326	0.095641
CLDN4	0.011294	0.792127	1327	0.19786
LFNG	0.011297	0.792127	1328	0.32148
RDH11	0.011297	0.792127	1329	-0.095018
LAMTOR5	0.011314	0.792127	1330	0.33146
SHISA5	0.011322	0.792127	1331	0.11006
CHST6	0.011324	0.792127	1332	0.25743
LBX1	0.011325	0.792127	1333	0.2931
TNK2	0.011327	0.792127	1334	0.1164
LETM2	0.011346	0.792127	1335	0.26206
FGF4	0.011357	0.792127	1336	0.019934
UGT1A7	0.011367	0.792127	1337	0.19412
SLC39A4	0.011377	0.792127	1338	0.22414
PGLYRP1	0.011381	0.792127	1339	0.11997
GALM	0.011385	0.792127	1340	-0.23189
AQP8	0.011411	0.793004	1341	0.080269
HSD17B3	0.011428	0.79329	1342	0.17786
TMEM87B	0.011437	0.79329	1343	0.022342
UPP2	0.011452	0.793657	1344	0.27856
ZNF266	0.011481	0.793853	1345	0.078244
QSER1	0.011485	0.793853	1346	0.16934
HLA-G	0.011498	0.793853	1347	0.26923
FBXO42	0.0115	0.793853	1348	-0.22006
THBS4	0.011504	0.793853	1349	0.22935
UBQLN3	0.011529	0.793853	1350	0.20938
PRSS36	0.011542	0.793853	1351	-0.12256
KPNA5	0.011552	0.793853	1352	-0.09853
MICA	0.011571	0.793853	1353	0.2717
PNMA2	0.011595	0.793853	1354	0.12121
PAX4	0.011601	0.793853	1355	0.18712
SNRPE	0.011609	0.793853	1356	0.17477
TMEM132E	0.01161	0.793853	1357	0.060546
CLCN6	0.011614	0.793853	1358	0.12971
NKX1-2	0.011626	0.793853	1359	0.23737
TMEM267	0.01163	0.793853	1360	0.29388
PC	0.01163	0.793853	1361	0.2746
TERB2	0.011647	0.793853	1362	0.15573
KHDC1	0.011696	0.79474	1363	0.25903
FBXO43	0.0117	0.79474	1364	0.02542
DDX42	0.011719	0.79474	1365	0.24403
AMZ1	0.011746	0.79474	1366	-0.049917
ADAMTS9	0.011751	0.79474	1367	-0.30283
BCKDHB	0.011758	0.79474	1368	0.21004
KAT7	0.011785	0.79474	1369	0.053092
LILRA5	0.011787	0.79474	1370	0.19623
DEDD	0.011789	0.79474	1371	0.25577
POGK	0.011797	0.79474	1372	0.21136
METTL4	0.011804	0.79474	1373	0.24904
CLPSL1	0.011813	0.79474	1374	0.1282
JAM2	0.011845	0.79474	1375	0.13852
TSGA10IP	0.011847	0.79474	1376	0.03122
DPYD	0.01185	0.79474	1377	0.17413
YPEL4	0.011853	0.79474	1378	0.23742
FAM222B	0.011856	0.79474	1379	0.15562
EIF4A1	0.011866	0.79474	1380	0.29741
MGARP	0.011869	0.79474	1381	0.21983
LTF	0.011901	0.794798	1382	0.22708
AIFM3	0.011908	0.794798	1383	0.12505
APH1A	0.011913	0.794798	1384	0.071326
PDZD2	0.011925	0.794798	1385	0.18325
DCAKD	0.011926	0.794798	1386	0.26846
KIAA0895	0.011937	0.794798	1387	0.15923
PDZD3	0.011941	0.794798	1388	0.072158
ANKRD28	0.011951	0.794865	1389	0.045452
CBL	0.01196	0.794865	1390	0.16765
CAAP1	0.011977	0.794868	1391	0.20613
PARP9	0.011981	0.794868	1392	0.07319
CREB3L3	0.011994	0.795064	1393	-0.00186
SPATA20	0.012013	0.795129	1394	0.15218
OR51F1	0.012027	0.795129	1395	0.26416
ACVR1C	0.012034	0.795129	1396	0.2346
TRPM7	0.012045	0.795129	1397	0.22054
KRTAP10-12	0.012051	0.795129	1398	0.23715
PLCXD2	0.012081	0.795365	1399	0.075498
CYP2A13	0.012115	0.795365	1400	0.24131
AWAT1	0.012117	0.795365	1401	0.13039
CCT6B	0.012127	0.795365	1402	0.22274
KLK15	0.012168	0.795365	1403	0.2255
UBXN10	0.012178	0.795365	1404	-0.10314
OCA2	0.012182	0.795365	1405	-0.022706
TRMT11	0.012194	0.795365	1406	-0.094435
COL5A2	0.012197	0.795365	1407	0.16815
CCND2	0.012233	0.795365	1408	0.26486
TEF	0.012239	0.795365	1409	0.28319
MYB	0.012247	0.795365	1410	0.2773
LRPPRC	0.012254	0.795365	1411	0.20784
IRX5	0.012254	0.795365	1412	-0.19185
DEK	0.012258	0.795365	1413	0.20194
SLC35D1	0.012259	0.795365	1414	-0.093812
AMBRA1	0.012274	0.795365	1415	-0.040921
CCDC107	0.012281	0.795365	1416	0.23569
MLYCD	0.012288	0.795365	1417	0.11136
H2AFX	0.012299	0.795365	1418	0.058773
PRPH	0.012327	0.795365	1419	0.1548
DHX29	0.012347	0.795365	1420	0.27107
RPP21	0.012348	0.795365	1421	0.18741
KCNJ9	0.012349	0.795365	1422	0.1831
LDHB	0.01235	0.795365	1423	0.25906
PGBD5	0.01236	0.795365	1424	0.17815
RPL9	0.012379	0.795365	1425	-0.0062425
APOBEC3G	0.012382	0.795365	1426	0.24309
ARMCX3	0.012387	0.795365	1427	0.18395
SPATA9	0.012404	0.795365	1428	0.12039
NDUFA8	0.012412	0.795365	1429	0.10796
ICA1L	0.012418	0.795365	1430	0.18926
SELPLG	0.012437	0.795365	1431	0.2632
PPIL2	0.012447	0.795365	1432	0.23912
INSR	0.012461	0.795365	1433	0.056743
ZNF524	0.012478	0.795365	1434	0.18405
KRTCAP2	0.012483	0.795365	1435	-0.17509
TPCN2	0.012483	0.795365	1436	0.084302
SLC19A3	0.012502	0.795365	1437	0.28461
HSD17B1	0.012531	0.795365	1438	0.1839
GAS2L3	0.012535	0.795365	1439	0.23062
IGSF10	0.012541	0.795365	1440	0.20311
NPC1L1	0.012544	0.795365	1441	0.10312
BUD31	0.012544	0.795365	1442	0.1924
CEL	0.012559	0.795365	1443	0.25684
COA4	0.012569	0.795365	1444	0.21751
HOXD4	0.012571	0.795365	1445	0.2463
PITHD1	0.012584	0.795365	1446	0.20016
ICAM3	0.012585	0.795365	1447	0.089644
RNF223	0.012588	0.795365	1448	0.039362
MTIF3	0.0126	0.795365	1449	0.16918
C5orf52	0.012607	0.795365	1450	0.051324
HERC2	0.012629	0.795365	1451	0.084163
IL10RA	0.01265	0.795365	1452	0.18042
SAXO1	0.012657	0.795365	1453	0.31137
TCEAL8	0.012659	0.795365	1454	0.2445
TUBB	0.012665	0.795365	1455	0.019883
CCDC160	0.012673	0.795365	1456	-0.060461
ESRRB	0.012677	0.795365	1457	0.21615
WFS1	0.012716	0.796776	1458	0.14176
IGSF9B	0.012732	0.797124	1459	0.28171
SERPINE2	0.012745	0.797458	1460	0.038121
SOD1	0.01276	0.797458	1461	0.15913
BPI	0.012775	0.797458	1462	0.2035
TBX20	0.012786	0.797458	1463	0.28024
ARHGAP40	0.012797	0.797458	1464	0.031598
SNX5	0.012826	0.797458	1465	0.25092
ANKRD46	0.012839	0.797458	1466	0.17133
RUSC1	0.012841	0.797458	1467	0.1033
QRICH2	0.012849	0.797458	1468	-0.1743
ATF7IP2	0.012855	0.797458	1469	0.14187
ZNF98	0.012856	0.797458	1470	-0.055932
CNGB1	0.01287	0.797458	1471	0.19513
KBTBD13	0.012872	0.797458	1472	0.2579
ADGRD2	0.012877	0.797458	1473	0.28716
OR4K14	0.012901	0.797658	1474	0.11674
BNIP2	0.012902	0.797658	1475	0.21216
PTPN2	0.012959	0.798757	1476	0.22121
UBE2D3	0.01296	0.798757	1477	0.19475
KAT14	0.01296	0.798757	1478	0.26067
DNLZ	0.012965	0.798757	1479	0.2353
SCN5A	0.012981	0.798939	1480	0.10616
SNX2	0.012992	0.799034	1481	0.27915
AGAP1	0.013003	0.799062	1482	0.020124
DOT1L	0.013058	0.801465	1483	0.19717
MYCBP2	0.013073	0.801711	1484	-0.050491
CD24	0.013128	0.801733	1485	0.27498
ORC2	0.013129	0.801733	1486	0.23466
LRTM1	0.013137	0.801733	1487	0.11468
PI15	0.013144	0.801733	1488	0.24686
GFY	0.013148	0.801733	1489	0.17391
FHDC1	0.013152	0.801733	1490	0.23505
SCO2	0.01316	0.801733	1491	-0.033093
EPHA3	0.01318	0.801733	1492	-0.068745
SEMA6B	0.013187	0.801733	1493	-0.098489
SLAMF9	0.01319	0.801733	1494	0.17696
TXNDC5	0.013196	0.801733	1495	0.22755
REST	0.013215	0.802056	1496	0.20912
MYL9	0.013223	0.802056	1497	0.22957
S100A12	0.013268	0.803027	1498	0.25382
CST2	0.01328	0.803027	1499	0.1785
MS4A2	0.01329	0.803027	1500	0.24548
PHF6	0.013293	0.803027	1501	0.061148
FOXB2	0.013297	0.803027	1502	0.14617
GALR2	0.013359	0.804812	1503	-0.095913
CHST4	0.013362	0.804812	1504	0.21668
ANKS1B	0.013371	0.804812	1505	0.1468
GJA4	0.013378	0.804812	1506	0.34809
GPR137C	0.013401	0.805197	1507	0.27703
ING5	0.013415	0.805197	1508	0.26111
TMEM219	0.013424	0.805197	1509	0.066532
KRT28	0.013427	0.805197	1510	0.22121
GABPB1	0.013462	0.805703	1511	0.24566
ELFN1	0.01347	0.805703	1512	0.22557
NEK7	0.013472	0.805703	1513	0.16465
CHN1	0.013476	0.805703	1514	0.17233
TSPO2	0.013491	0.805837	1515	0.11466
ATRN	0.013514	0.806027	1516	0.18137
SNX15	0.013526	0.806089	1517	0.18161
SLC44A3	0.013547	0.806324	1518	0.27882
KDM4D	0.013553	0.806324	1519	0.23383
POTEH	0.013585	0.806847	1520	0.11422
ABCC12	0.013592	0.806847	1521	0.14341
GIGYF2	0.013596	0.806847	1522	0.23741
HOXA9	0.013618	0.807497	1523	0.21306
SERPINB4	0.013646	0.808224	1524	0.2753
TMEM174	0.013676	0.80881	1525	0.02745
ECM1	0.013771	0.812828	1526	0.313
OLFML2A	0.013786	0.812828	1527	0.26215
CD300LG	0.013789	0.812828	1528	0.21909
LBP	0.013791	0.812828	1529	0.28635
KRTAP24-1	0.013804	0.812828	1530	0.032335
TUSC1	0.013821	0.812828	1531	0.16683
CLN6	0.013838	0.812828	1532	-0.21237
SEPTIN9	0.013841	0.812828	1533	0.10618
AVPR2	0.013843	0.812828	1534	0.24652
FOXC2	0.013857	0.812894	1535	0.093091
SPTLC1	0.013893	0.812894	1536	-0.23602
GPT2	0.013896	0.812894	1537	0.26178
GNA13	0.0139	0.812894	1538	0.20774
VPS9D1	0.013912	0.812894	1539	0.22947
GPR179	0.013924	0.812894	1540	-0.046121
NKX2-3	0.013946	0.8135	1541	0.17592
FCGR2B	0.013958	0.79474	1542	0.18285
POLR2H	0.013972	0.813866	1543	0.051578
NLE1	0.013991	0.813866	1544	0.22446
THTPA	0.013992	0.813866	1545	0.23344
ARHGAP20	0.013998	0.813866	1546	0.053254
CASP9	0.014063	0.815554	1547	0.16843
C1S	0.014063	0.815554	1548	-0.15323
LCP1	0.014071	0.815554	1549	0.22195
LHCGR	0.014094	0.815554	1550	0.049021
VSIG10L	0.014102	0.815554	1551	0.11326
PSMD3	0.014104	0.815554	1552	0.19048
ASB18	0.014118	0.815554	1553	0.1605
ARHGAP30	0.014119	0.815554	1554	0.24013
ACOX3	0.01414	0.815958	1555	0.25704
POTEG	0.014189	0.760918	1556	0.34657
TGFA	0.014192	0.817615	1557	0.10743
DOCK5	0.014198	0.817615	1558	0.20483
PLIN3	0.014207	0.817615	1559	0.0069999
USP40	0.01423	0.817908	1560	0.24172
OR2T34	0.014259	0.818349	1561	0.056488
AKR1C1	0.014264	0.795129	1562	0.23204
PTDSS2	0.014294	0.818349	1563	0.058249
C8orf58	0.014294	0.818349	1564	0.32612
ALDH7A1	0.014311	0.818349	1565	-0.12854
CDC14A	0.01432	0.818349	1566	0.29578
CLIC1	0.014325	0.818349	1567	0.25592
GALNT11	0.014327	0.818349	1568	0.25217
ITPRIP	0.01433	0.818349	1569	0.22998
MAT2B	0.014349	0.818349	1570	-0.12871
IL32	0.014352	0.818349	1571	0.28468
CLRN2	0.014359	0.818349	1572	0.21241
NOMO2	0.014393	0.818822	1573	0.07328
ACER3	0.0144	0.818822	1574	0.087179
EPC2	0.014411	0.818822	1575	0.22293
COLCA2	0.014433	0.818822	1576	0.047181
PLEKHB1	0.014441	0.818822	1577	0.092105
GNPAT	0.014453	0.818822	1578	0.21739
PIP5K1A	0.014464	0.818822	1579	0.21183
SLC10A6	0.014474	0.818822	1580	0.28417
ZNF385D	0.014496	0.818822	1581	0.25309
HDAC8	0.014502	0.818822	1582	0.27321
RPL29	0.014513	0.818822	1583	0.29149
MYADML2	0.014514	0.818822	1584	-0.21566
LRRC75A	0.014518	0.818822	1585	0.0012935
TBC1D23	0.01452	0.818822	1586	0.16679
CACTIN	0.014525	0.818822	1587	0.20597
NANOGNB	0.014543	0.819128	1588	0.26279
SPRR2E	0.014596	0.819991	1589	0.2421
ATP9B	0.014602	0.819991	1590	0.18715
KLK9	0.014604	0.819991	1591	0.087901
CACNA2D4	0.014615	0.819991	1592	0.16712
DUSP7	0.014619	0.819991	1593	0.040702
U2AF1L4	0.014655	0.819991	1594	0.21339
TTC21A	0.014655	0.819991	1595	0.23397
IRX1	0.014657	0.819991	1596	0.12954
NSDHL	0.014676	0.819991	1597	-0.024572
CLSTN2	0.01468	0.819991	1598	0.21393
MYT1L	0.014695	0.820177	1599	0.076286
C1orf56	0.01472	0.820266	1600	0.028529
KDM4E	0.014724	0.820266	1601	0.20709
TANC1	0.014728	0.820266	1602	-0.037151
IGFBP5	0.014778	0.821216	1603	0.22408
MAGEB3	0.01478	0.821216	1604	0.053859
DBN1	0.01478	0.821216	1605	0.26686
HSF4	0.014792	0.821216	1606	0.19408
CHRND	0.014827	0.821216	1607	0.19457
SCUBE2	0.01483	0.821216	1608	-0.07936
RIC3	0.014831	0.821216	1609	0.19063
ODF4	0.014832	0.821216	1610	0.018955
RUSC2	0.014841	0.821216	1611	0.20895
CSF2	0.014867	0.821712	1612	0.11718
DUSP21	0.014885	0.821712	1613	0.16471
SLC38A5	0.014894	0.821712	1614	0.11648
EIF2B5	0.014904	0.821712	1615	0.24679
TRIM48	0.014918	0.821712	1616	0.0018344
CRYAA	0.014918	0.821712	1617	0.28159
ELOVL4	0.014924	0.821712	1618	-0.052072
SATL1	0.014953	0.822271	1619	0.24526
SMARCA4	0.014965	0.822271	1620	0.24532
TTC4	0.014988	0.822271	1621	-0.1889
SRD5A3	0.014988	0.822271	1622	0.21999
SLC35G1	0.014989	0.822271	1623	-0.17373
HCAR2	0.015063	0.82433	1624	0.17204
H2AFY	0.015063	0.82433	1625	0.23075
KRTAP19-7	0.01507	0.82433	1626	0.2251
LINGO1	0.015093	0.82462	1627	0.18476
ZNF217	0.015117	0.82462	1628	0.23078
TNFSF10	0.015118	0.82462	1629	0.12527
ZDHHC20	0.015123	0.82462	1630	0.20819
ANKEF1	0.015138	0.824707	1631	0.098799
ATP6V1B2	0.015149	0.824707	1632	0.040495
SAMD15	0.015197	0.826497	1633	0.1313
TAL2	0.015302	0.83036	1634	0.095634
SURF1	0.015329	0.830813	1635	0.040756
LOC100130357	0.015334	0.830813	1636	0.19094
HCN1	0.015354	0.830857	1637	-0.20061
CRABP1	0.015357	0.830857	1638	0.2408
TP63	0.015375	0.830912	1639	0.069667
OR4D5	0.01538	0.830912	1640	0.05093
SEC16B	0.015392	0.830955	1641	0.024032
OTUB2	0.015402	0.830955	1642	0.22604
PFN1	0.015454	0.832147	1643	0.20478
PAX9	0.015459	0.832147	1644	0.16123
KLF9	0.015472	0.832147	1645	-0.12657
LRRIQ3	0.015475	0.832147	1646	0.13769
LPIN3	0.01551	0.83243	1647	-0.078101
SLC5A8	0.015522	0.83243	1648	0.24863
PAN2	0.015547	0.83243	1649	0.21265
RPTN	0.015559	0.83243	1650	0.053841
FAM184A	0.015559	0.83243	1651	0.2675
ATP6AP1	0.015562	0.83243	1652	0.046176
OOEP	0.015579	0.83243	1653	0.23635
BHLHB9	0.015582	0.83243	1654	0.21262
LCP2	0.015614	0.83243	1655	0.092103
ZNF324B	0.015619	0.83243	1656	0.28569
PCP2	0.015632	0.83243	1657	0.11621
MFSD5	0.015654	0.83243	1658	0.037109
BLVRB	0.01566	0.83243	1659	0.23355
NINJ2	0.015676	0.83243	1660	-0.12846
NUPR1	0.015692	0.83243	1661	0.26738
ZCCHC12	0.015706	0.83243	1662	0.13404
PAFAH2	0.015707	0.83243	1663	0.068413
EPHB6	0.015712	0.83243	1664	0.20967
LOC729159	0.015713	0.83243	1665	0.20584
SEC14L6	0.015719	0.83243	1666	0.14542
MCTP2	0.015719	0.83243	1667	-0.17284
RYR1	0.015733	0.832548	1668	0.25033
GP6	0.015759	0.833101	1669	0.11087
TMX1	0.015767	0.833101	1670	0.23081
SH2B1	0.015792	0.833878	1671	0.23596
CHMP1A	0.015815	0.834466	1672	0.21708
VLDLR	0.015849	0.835253	1673	0.31572
ACTA1	0.015868	0.83539	1674	0.29299
UTP6	0.015875	0.83539	1675	0.18679
LHFPL1	0.015927	0.835897	1676	0.14257
SGSH	0.015938	0.835897	1677	0.20366
SLC2A13	0.015945	0.835897	1678	-0.0068746
GLI4	0.015951	0.835897	1679	0.20981
SNX8	0.015979	0.835897	1680	0.15069
HSPA12B	0.015984	0.835897	1681	0.19196
FERMT2	0.015984	0.835897	1682	-0.23436
OR2M7	0.016002	0.835897	1683	0.15812
SLC46A2	0.016009	0.835897	1684	0.19581
HAND2	0.01601	0.835897	1685	0.26055
ZNF534	0.016051	0.835897	1686	0.25778
C18orf54	0.016054	0.835897	1687	0.20303
R3HDM1	0.016058	0.835897	1688	0.21603
AGO2	0.016073	0.835897	1689	0.09249
EXOSC9	0.016083	0.835897	1690	0.16711
KLHL12	0.016109	0.835897	1691	0.051203
ANO6	0.016116	0.835897	1692	0.20165
APOC4	0.016135	0.835897	1693	0.12552
IFIT1	0.016139	0.835897	1694	0.22027
CDCA2	0.016142	0.835897	1695	0.18303
CXCL1	0.016186	0.835897	1696	0.28187
DMTN	0.016187	0.835897	1697	-0.079683
CDC5L	0.016205	0.835897	1698	0.19686
MRAS	0.016213	0.835897	1699	0.15811
PABPC3	0.016215	0.835897	1700	0.2444
GOLGA1	0.016217	0.835897	1701	0.23737
PEX6	0.016229	0.835897	1702	0.21066
QRFPR	0.016239	0.835897	1703	-0.0021463
IFIT5	0.01627	0.835897	1704	0.22799
PCDH18	0.016275	0.835897	1705	0.15193
GOLGA8O	0.016279	0.835897	1706	0.20188
MRPL22	0.016285	0.835897	1707	0.21367
SLITRK5	0.016285	0.835897	1708	0.22321
SMDT1	0.016289	0.835897	1709	0.15124
OR52W1	0.016304	0.835897	1710	-0.080981
FCMR	0.016315	0.835897	1711	0.26475
PPP1R8	0.016327	0.835897	1712	0.19451
PHF20	0.016344	0.835897	1713	0.18373
FGF10	0.01635	0.835897	1714	0.16657
MZF1	0.016353	0.835897	1715	-0.022245
SET	0.016366	0.835911	1716	0.25248
LHX5	0.016375	0.835915	1717	0.26318
ZFPL1	0.016393	0.812894	1718	0.044812
LDAH	0.016405	0.836105	1719	-0.056516
TMIE	0.016414	0.836105	1720	0.083043
ALDH9A1	0.016417	0.836105	1721	0.075145
TIRAP	0.016425	0.836105	1722	-0.059852
DNAH2	0.016442	0.836308	1723	0.024533
MECR	0.0165	0.838241	1724	-0.13088
NCALD	0.016511	0.83826	1725	0.10547
ZNF233	0.01656	0.839882	1726	-0.1989
TRPV2	0.016575	0.839882	1727	0.02118
IFNA14	0.01659	0.839882	1728	0.19326
SLCO1C1	0.016598	0.839882	1729	0.033455
HSD3B7	0.016606	0.839882	1730	0.23543
ZP2	0.016615	0.839882	1731	0.081951
TYRO3	0.016623	0.839882	1732	0.11413
PPARGC1B	0.016656	0.840758	1733	0.11453
B4GALT3	0.016717	0.842842	1734	0.16835
SMAD3	0.016749	0.84384	1735	0.21889
NKG7	0.016766	0.843996	1736	0.12827
RPL39L	0.016785	0.843996	1737	0.17714
EPO	0.0168	0.843996	1738	0.066017
CLDN2	0.01681	0.843996	1739	0.2679
RAG2	0.016812	0.843996	1740	-0.23813
UPB1	0.01682	0.843996	1741	0.085393
BCAR3	0.016853	0.844099	1742	0.057943
ROR1	0.016862	0.844099	1743	0.04849
HOXC13	0.016864	0.844099	1744	-0.10553
WWTR1	0.01692	0.844114	1745	0.15469
ZKSCAN3	0.016929	0.844114	1746	0.20348
HGSNAT	0.016933	0.844114	1747	0.054014
BFAR	0.016937	0.844114	1748	-0.085902
FKRP	0.016954	0.844114	1749	0.24223
ARHGEF28	0.016968	0.844114	1750	-0.25819
SIGLEC15	0.016971	0.844114	1751	0.25154
APOC1	0.016992	0.844114	1752	0.033241
RFX3	0.017005	0.844114	1753	0.19269
IER3	0.01702	0.844114	1754	0.013597
C8orf37	0.017022	0.844114	1755	0.27246
KPTN	0.017056	0.844114	1756	0.27475
GALK1	0.017069	0.844114	1757	0.21851
MAGEB4	0.017072	0.844114	1758	0.075195
SMIM8	0.017081	0.844114	1759	0.052563
VPS16	0.017086	0.844114	1760	0.26352
TRAPPC12	0.017088	0.844114	1761	0.18794
PIH1D3	0.017093	0.844114	1762	0.12092
TBC1D3E	0.017094	0.844114	1763	0.17993
COX4I1	0.017102	0.844114	1764	0.23477
MARK3	0.01711	0.844114	1765	0.12513
RAX	0.017124	0.844169	1766	0.030787
CCDC42	0.017145	0.844169	1767	0.20922
NUDT16L1	0.017155	0.844169	1768	0.24541
ZNF785	0.01716	0.844169	1769	0.23559
ETS2	0.017176	0.844205	1770	0.10672
IL4	0.017183	0.844205	1771	0.21908
ATP5C1	0.01725	0.819991	1772	0.26806
CCNYL1	0.017254	0.845619	1773	-0.10232
HSD17B7	0.017258	0.845619	1774	-0.096786
BCAS2	0.017264	0.845619	1775	-0.057835
TTC3	0.017264	0.845619	1776	0.21521
TNPO3	0.017287	0.845627	1777	0.1815
IL22RA2	0.017292	0.845627	1778	0.21865
CKAP2	0.017303	0.845627	1779	0.25442
GNE	0.017312	0.845627	1780	0.17244
SMYD1	0.017341	0.846521	1781	0.2643
CXCR3	0.017354	0.846607	1782	0.17686
ACAA2	0.017431	0.848866	1783	0.24244
ZNF93	0.017437	0.848866	1784	0.0293
GNG10	0.017439	0.848866	1785	0.2131
MT1HL1	0.017472	0.849077	1786	0.31544
LCE4A	0.017478	0.849077	1787	0.074784
SBSN	0.017492	0.849077	1788	0.22365
SHOX2	0.017492	0.849077	1789	0.18695
ZNF419	0.017499	0.849077	1790	0.20791
HOXD13	0.017541	0.850044	1791	0.026813
AKAP8	0.017551	0.850044	1792	-0.00051811
C2orf42	0.017563	0.850044	1793	0.18294
NT5C3B	0.017568	0.850044	1794	0.26166
CLPS	0.017616	0.850954	1795	0.17377
USP17L7	0.017618	0.850954	1796	0.20581
G3BP1	0.017634	0.850954	1797	0.16568
MYH11	0.01765	0.850954	1798	0.14164
IDH3A	0.017686	0.850954	1799	0.2213
ANKMY1	0.017696	0.850954	1800	0.25785
WRAP73	0.017697	0.850954	1801	0.091735
AP1S3	0.01771	0.850954	1802	0.077398
OSMR	0.017719	0.850954	1803	0.052552
NOS1AP	0.01772	0.850954	1804	0.2282
RPL41	0.017733	0.850954	1805	0.17057
EIF4G3	0.017735	0.850954	1806	0.20527
ARFGEF2	0.017747	0.850954	1807	0.23541
OR6Q1	0.017749	0.850954	1808	0.11
AKR1A1	0.017762	0.850998	1809	0.19638
RPS14	0.017788	0.851559	1810	0.1743
ZFX	0.017819	0.852353	1811	0.27962
SDHAF4	0.017845	0.852798	1812	0.13179
NPC2	0.017869	0.853044	1813	0.21599
CEP131	0.017899	0.853044	1814	0.18267
CAMTA2	0.017905	0.853044	1815	0.055886
HERC3	0.017914	0.853044	1816	0.079627
TPH2	0.01794	0.853044	1817	0.18342
ZDHHC7	0.017957	0.853044	1818	-0.047199
ZNF607	0.01796	0.853044	1819	0.19836
SPA17	0.017971	0.829919	1820	0.17256
LRRC28	0.01798	0.853044	1821	0.16139
ARHGEF19	0.017992	0.853044	1822	0.2325
DZIP3	0.017993	0.853044	1823	0.17298
SYCP2L	0.018009	0.853044	1824	0.10409
CELF3	0.018018	0.853044	1825	0.24307
ERAL1	0.018028	0.853044	1826	0.15806
RIC8B	0.018032	0.853044	1827	0.094678
C9orf66	0.018061	0.853044	1828	0.088508
LRP8	0.018065	0.853044	1829	-0.33229
PELO	0.018066	0.853044	1830	0.2396
CTSH	0.018104	0.853044	1831	0.23864
SFTA3	0.018113	0.853044	1832	-0.089756
CDC45	0.018141	0.853044	1833	0.0076315
HTR7	0.01816	0.853044	1834	-0.089966
GSTM4	0.018163	0.853044	1835	-0.0019006
ANXA4	0.018165	0.853044	1836	0.1585
C4orf48	0.018174	0.853044	1837	0.2454
TMIGD3	0.018176	0.853044	1838	0.19142
PARP15	0.018185	0.853044	1839	0.10768
PUS10	0.018194	0.853044	1840	0.28131
SGPP1	0.018206	0.853044	1841	-0.024645
TERB1	0.018214	0.853044	1842	0.25687
SPATA31C2	0.018217	0.853044	1843	0.071764
S100A5	0.01823	0.853044	1844	0.10851
USP9X	0.018255	0.853044	1845	0.1622
CLEC9A	0.018269	0.853044	1846	0.086874
NIT2	0.018272	0.853044	1847	-0.19753
LCMT1	0.018278	0.853044	1848	0.2084
CCDC62	0.018284	0.853044	1849	0.14833
NUS1	0.018303	0.853082	1850	0.13273
SMAD9	0.018321	0.853082	1851	0.031744
THOC7	0.018333	0.853082	1852	0.25001
TMEM220	0.018341	0.853082	1853	0.11068
RABEP2	0.018345	0.853082	1854	0.18359
FBXO17	0.018394	0.85327	1855	0.25304
FRRS1	0.018401	0.85327	1856	0.043517
OPTC	0.018403	0.85327	1857	0.25393
SPIRE2	0.018424	0.85327	1858	0.059575
ZFAND3	0.018452	0.85327	1859	0.08405
BMPR2	0.018463	0.85327	1860	-0.051011
VWA3A	0.018468	0.85327	1861	0.21965
PTGER3	0.018478	0.85327	1862	0.095511
FAM135B	0.018485	0.85327	1863	0.21879
PSMD10	0.018493	0.85327	1864	0.27533
C10orf120	0.018503	0.85327	1865	0.043008
SUPT20H	0.018504	0.85327	1866	0.19089
NUP43	0.018519	0.85327	1867	0.23409
SGTA	0.018521	0.85327	1868	0.0074534
ARMC6	0.018528	0.85327	1869	-0.067697
KARS	0.018586	0.854674	1870	0.28379
LY6G6C	0.018588	0.854674	1871	0.21494
VSNL1	0.01861	0.85469	1872	0.10871
FAM198A	0.018615	0.85469	1873	0.27514
EEF1G	0.018625	0.85469	1874	0.23462
RIN2	0.018644	0.854956	1875	0.22676
C9orf116	0.018668	0.855184	1876	0.17979
POU3F1	0.018673	0.855184	1877	0.23179
OXTR	0.018712	0.85615	1878	-0.10495
CORO6	0.018729	0.85615	1879	0.27959
MKS1	0.018736	0.85615	1880	0.018222
EDF1	0.018745	0.85615	1881	0.17522
TRMT13	0.018776	0.792127	1882	0.32073
MSH6	0.018797	0.857703	1883	0.28777
ZC3H11A	0.01883	0.858526	1884	0.26471
ZNF736	0.018862	0.858744	1885	0.19414
ARGFX	0.018862	0.858744	1886	0.22269
MERTK	0.018883	0.858744	1887	0.19915
LRP3	0.018892	0.858744	1888	0.13605
C1orf50	0.018897	0.835897	1889	0.28606
LUM	0.018905	0.858744	1890	0.16444
ARR3	0.018906	0.858744	1891	0.21214
NBPF26	0.018918	0.858776	1892	0.010505
MRPL28	0.018944	0.858776	1893	0.20254
MCM3	0.018988	0.858776	1894	0.2317
MBD3L4	0.018992	0.858776	1895	0.064123
ATP6V1D	0.019034	0.858776	1896	0.22114
ERP29	0.019043	0.858776	1897	-0.012846
DMRT3	0.019048	0.858776	1898	0.040224
GARS	0.019057	0.858776	1899	0.12015
TMSB4Y	0.019069	0.858776	1900	0.14429
SERBP1	0.019076	0.858776	1901	0.18727
TCF24	0.019077	0.858776	1902	0.2593
USP11	0.019078	0.858776	1903	0.18799
OR51A7	0.01908	0.858776	1904	0.28054
PTGES3L-AARSD1	0.0191	0.858776	1905	0.14181
CHCHD6	0.019122	0.858776	1906	0.097721
ETHE1	0.019144	0.858776	1907	0.22664
PTGER4	0.019152	0.858776	1908	-0.072594
MKLN1	0.019171	0.858776	1909	0.172
TAS2R46	0.01918	0.858776	1910	0.26048
CEP104	0.019194	0.835897	1911	0.32008
RAB5A	0.019196	0.858776	1912	0.10538
CSGALNACT1	0.019204	0.858776	1913	0.13116
REM1	0.019215	0.858776	1914	0.10731
NPFF	0.019218	0.858776	1915	-0.17703
LIN28A	0.019233	0.858776	1916	0.19698
TBC1D15	0.019236	0.858776	1917	0.1091
PI4K2B	0.019249	0.858776	1918	0.19941
PAX1	0.019255	0.858776	1919	0.26238
C19orf60	0.019256	0.858776	1920	0.12941
ZNF501	0.019272	0.858776	1921	0.21589
ACBD6	0.019289	0.858776	1922	0.094457
PF4V1	0.019293	0.858776	1923	0.15397
SNRNP48	0.019308	0.858776	1924	0.034106
ORM1	0.019312	0.858776	1925	0.19168
SMIM24	0.019316	0.858776	1926	0.21936
NTRK2	0.019321	0.858776	1927	0.16449
CCNJL	0.019341	0.858979	1928	0.2006
MST1	0.01936	0.858979	1929	0.071058
BPGM	0.019378	0.858979	1930	0.22707
LAMA4	0.01938	0.858979	1931	0.2291
CHRM1	0.019395	0.858979	1932	0.1503
RIT1	0.019396	0.858979	1933	0.25419
CXorf51A	0.019426	0.793853	1934	0.14481
MED18	0.019433	0.859789	1935	0.21422
NDUFA11	0.019445	0.859789	1936	0.25255
VPS37C	0.019456	0.859789	1937	-0.22492
ZMYND11	0.019466	0.859789	1938	0.14036
PCDH12	0.019526	0.861093	1939	0.12763
MYBPC2	0.01953	0.861093	1940	0.21964
LYRM9	0.019558	0.861353	1941	0.2159
TRIP13	0.019567	0.861353	1942	0.061816
ADIRF	0.019619	0.861859	1943	0.21492
FAM53C	0.019633	0.861859	1944	0.06261
OR8J3	0.019647	0.861859	1945	0.21396
CEP78	0.019649	0.861859	1946	0.088337
RAB33B	0.01966	0.861859	1947	0.21369
XPNPEP3	0.019662	0.861859	1948	0.23925
MAK	0.019671	0.861859	1949	0.06315
RASA2	0.019677	0.861859	1950	-0.17431
MIB2	0.019695	0.862046	1951	0.25243
IGFALS	0.019723	0.86224	1952	0.11549
ZMYM4	0.019732	0.86224	1953	0.21782
SPATA31A1	0.019737	0.86224	1954	0.10544
CCDC127	0.019738	0.79474	1955	0.28733
SERGEF	0.019757	0.862489	1956	0.11387
C17orf58	0.019775	0.862726	1957	0.010109
HSF1	0.019864	0.864902	1958	0.20593
B3GNT5	0.019875	0.864902	1959	0.007151
TMEM35A	0.019879	0.864902	1960	0.090802
PRPS1	0.019889	0.864902	1961	0.14671
FOXD3	0.019897	0.864902	1962	0.029187
LVRN	0.019939	0.86589	1963	0.13874
OVOL2	0.019944	0.86589	1964	0.31255
EOMES	0.019983	0.86589	1965	-0.048023
FUT8	0.020011	0.86589	1966	0.22146
C5orf34	0.020015	0.86589	1967	0.22866
STX5	0.020024	0.86589	1968	0.21933
OR8S1	0.020041	0.86589	1969	0.17237
CPNE6	0.020051	0.86589	1970	0.11619
PSKH2	0.020057	0.86589	1971	0.17094
ZNF223	0.020063	0.86589	1972	0.25328
DBT	0.020087	0.86589	1973	0.23612
ENPEP	0.020092	0.86589	1974	0.14529
GRHL1	0.020093	0.86589	1975	0.2031
OR10A5	0.020099	0.86589	1976	0.045558
RABL2A	0.020135	0.866479	1977	0.18657
AGPAT1	0.020138	0.866479	1978	0.16626
SOCS7	0.020173	0.866792	1979	0.15381
DCHS1	0.020176	0.866792	1980	0.055909
ZSCAN25	0.020194	0.866792	1981	0.029608
HEXIM1	0.020201	0.866792	1982	0.062129
ADA2	0.020218	0.866792	1983	0.21094
HIF1A	0.020227	0.866792	1984	0.23489
LTB4R	0.020242	0.866849	1985	-0.17098
CACNB2	0.020289	0.867321	1986	0.18563
YTHDF3	0.020292	0.867321	1987	0.2107
GPR156	0.020297	0.867321	1988	0.20969
NFE2L3	0.0203	0.867321	1989	0.23863
CRTC2	0.020311	0.867321	1990	0.12616
OR10P1	0.020336	0.867388	1991	0.23337
CDC42EP3	0.020366	0.867388	1992	0.21259
OSCP1	0.020369	0.867388	1993	0.1426
PCSK4	0.020371	0.867388	1994	0.22195
OSBPL3	0.020377	0.867388	1995	0.16244
G6PD	0.020384	0.867388	1996	0.23246
NOA1	0.020405	0.867604	1997	0.22255
PLCXD1	0.020415	0.867604	1998	0.15067
OR2M4	0.020429	0.867688	1999	0.24216
[truncated: 16,885 more rows]

## Sheet: Supplementarty Table 4
gene	guide number	internal numbering system	sequence
Non-Targeting Guide	1	pLV310	GTTCCCCGGGAAGTCTATGC
Non-Targeting Guide	2	pLV313	GGATATTGAGTAAACCCGAT
TAF7L	1	pLV320	GAGCCTTCCCGCCCAGCACG
TAF7L	2	pLV321	GTCCCCCTCAGCCCTCCCCT
TEAD3	1	pLV316	CGCTCGGGCCGCCTACCCCG
TEAD3	2	pLV317	GGCCGGGTCGCGAGGCCGCG
CCNE1	1	pLV315	GGTCCCGCGCGGCCGCTGAG
CCNE1	2	pLV314	GACGGGCTCTGGGTCCCGCG
IRF5	1	pLV428	GGGGCCCGGAGTGGATTCGC
MUC1	1	pLV398	CTACCCAGGAATGGTTGGGG
MUC1	2	pLV397	AGAGCCCTTGTACCCTACCC
MUC4	1	pLV409	CTGATGAGAAGCAGAGCAAC
MUC4	2	pLV410	GCTGATGAGAAGCAGAGCAA
MUC13	1	pLV447	TAGCTATAATTGCCTTTCTG
MUC13	2	pLV448	TGAGATAGAAGAGGTGGAGC
MUC21	1	pLV400	TAGAGCAGGGGTCAAGAGGA
MUC21	2	pLV399	CCTGGGACGGAATAGAGCAG
CD44	1	pLV319	TGTGACTAAGCAGCCCGCAG
CD44	2	pLV318	GCTACTTCTTAAAACCTCTG
SPDEF	1	pLV370	GTTAATCAGGAGCCTGCCTG
SPDEF	2	pLV369	AGGGCATGGATCCCCCAGCA
MRGBP	1	pLV350	GAGCAGGGCGGAGTCCCCGG
MRGBP	2	pLV351	GAGCCCGAGCGCGTACCCGG
DDX28	1	pLV343	CTGTAGCTCCGAATAGGGGA
DDX28	2	pLV342	AGCACCGTGAGGAAGAAGCG
TMEM206	1	pLV353	CACACCAGCTCTCACCCCTG
TMEM206	2	pLV352	ATGGGAAATGTAGTTCTGGG
SLC44A2	1	pLV327	CTCCAATGGGAGCCTCGAGA
SLC44A2	2	pLV326	AGAGCTAAGACTGGAAACAA
ZNF248	1	pLV329	GCGCACTGGCCCGAAGGGGA
ZNF248	2	pLV328	GCAATGCGCACTGGCCCGAA
DOCK4	1	pLV438	CTACAATTCCCAGCGTGCTG
DOCK4	2	pLV437	AGTTCTTGGCCTCCCCATCC
CPNE3	1	pLV443	CGAGGATCAGCCCATCCGCA
CPNE3	2	pLV444	GAAGCGCCAGCCTACTGGCA

## Sheet: Supplementary Table 5
gene	guide number	internal numbering system	sequence
Non-Targeting Guide	1	pLV280	ACTTCCCACTTCTTAGGTTG
Non-Targeting Guide	2	pLV281	CGTCCAGAAGAACGGCCCCT
Non-Targeting Guide	3	pLV282	GCCAGCGGGGATATGGTGAA
Non-Targeting Guide	4	pLV283	TTGCAGCCACTCCTGCAATA
ACE2	1	pLV199	TGCACAGAGAATATTCAAGG
ACE2	2	pLV196	AACATCTTCATGCCTATGTG
ACE2	3	pLV198	CCAAAGGCGAGAGATAGTTG
ACE2	4	pLV197	CAGGATCCTTATGTGCACAA
TMPRSS2	1	pLV201	GCAAATGCCGTCCAATGCCA
TMPRSS2	2	pLV202	GGGGACGGGTAGTACTGAGC
AP1G1	1	pLV210	GGTATGCACCTTCCAAACGA
AP1G1	2	pLV208	ATAGCACGCAATTCGTACAG
CHUK	1	pLV212	AAAGCTCCAATAATCAACAG
CHUK	2	pLV214	TATACAGCTGCGTAAAGTGT
RIPK4	1	pLV223	TGGAAGGTGGGCCTAACTCG
RIPK4	2	pLV221	GAGCGGGAACCTTCAACCAG
TAOK2	1	pLV233	GCCAGGGTTAGTGAAGCTAG
TAOK2	2	pLV232	CCCAACACCATTCAGTACCG
AP1G1	1	pLV208	ATAGCACGCAATTCGTACAG
AP1G1	2	pLV210	GGTATGCACCTTCCAAACGA
AP1B1	1	pLV228	CCTCGCCAACTATATGCCCA
AP1B1	2	pLV230	CTTTAGAAAGAGTTTCACAA
AP1M2	1	pLV248	CTGTATAAGACAATAGAGGT
AP1M2	2	pLV249	GTCATACCGCCTCAGCACCC

## Sheet: Supplementary Table 6
Gene	Cell Line	Spacer	Indel %	TOPO or NGS	Indel % (NTG)
ACE2	guide 2	CAGGATCCTTATGTGCACAA	90.42	NGS	4.57
TMPRSS2	guide 1	ACTGGAACGAGAACTACGGG	81.06	NGS	0.25
	guide 2	GTCCAGAACGTCCACGTGTG	66.37	NGS	0.06
AP1G1	guide 1	ATAGCACGCAATTCGTACAG	85.2	NGS	0.23
	guide 2	gGTATGCACCTTCCAAACGA	82.65	NGS	0.11
CHUK	guide 1	AAAGCTCCAATAATCAACAG	81.85	NGS	0.11
	guide 2	TATACAGCTGCGTAAAGTGT	85.15	NGS	0.07
ROCK1	guide 1	AGTCATACCTGAACAACCCA	92.89	NGS	0.05
	guide 2	CATGGTACGATGTGATACAG	82.82	NGS	0.1
CD44	guide 1	AAGACTCCCATTCGACAACA	76.94	NGS	0.05
	guide 2	CATCACGGTTAACAATAGct	79.01	NGS	0.11

## Sheet: Supplementary Table 7
Figure	Comparison	Significance Stars	P-Value	Welches Correction (variance)
	NTG vs cell line
	TEAD 1	***	0.0009
	TEAD 2	**	0.007
	CCNE1	**	0.0027
	CCNE 2	*	0.0282
	SPDEF 1	**	0.0015
	SPDEF 2	ns	0.2053
	JDP2 1	**	0.0014
	JDP2 2	*	0.0374
	ZNF275 1	ns	0.5186
5A	NTG vs cell line
	MUC1 1	**	0.0028	y
	MUC1 2	ns	0.1447
	MUC4 1	**	0.002	y
	MUC4 2	*	0.0146
	MUC13 1	*	0.046
	MUC13 2	ns	0.1178
	MUC21 1	**	0.0028
	MUC21 2	*	0.0155
	CD44 1	**	0.0058	y
	CD44 2	ns	0.0807
5B	All are NTG vs cell line	TTEST	Pval	Welch?
	MUC1 1	ns	0.0533	yes
	MUC1 2	ns	0.7043
	MUC4 1	*	0.038	yes
	MUC4 2	*	0.0383	yes
5D
	StCE Treated vs Not	Sig	Pval	Welch?
	24 hours	**	0.0071
	48 Horus	ns	0.57885
	72 Hours	ns	0.379525
5E
	StCE Treated vs Not	Sig	Pval	Welch?
	NHBE cells	*	0.0243	yes
5H	Comparing expression level in vRNA+ vs vRNA- cells
	MUC1	****	2.9e-12
	MUC4	ns	0.14
6A	Virus	NTG vs GOF Cell line	Sig	Pval	Welch?
	B1.1.7 Alpha	MUC1 1	**	0.0022	y
		MUC1 2	*	0.0198	y
		MUC4 1	**	0.0014	y
		MUC4 2	**	0.0014	y
	B1.351 Beta	MUC1 1	*	0.0261	y
		MUC1 2	ns	0.4399
		MUC4 1	*	0.0163	y
		MUC4 2	*	0.0162	y
	P1 Gamma	MUC1 1	**	0.0014	y
		MUC1 2	ns	0.0698
		MUC4 1	**	0.001	y
		MUC4 2	**	0.001	y
	B1.429 Epsilon	MUC1 1	***	0.0007	y
		MUC1 2	*	0.029
		MUC4 1	***	0.0005	y
		MUC4 2	***	0.0005	y
	WA/1	MUC1 1	ns	0.0533	y
		MUC1 2	ns	0.7043
		MUC4 1	*	0.038	y
		MUC4 2	*	0.0383	y
6B	StcE vs not treated	Sig	Pval	Welch
	B1.1.7 Alpha	***	0.00017442	y
	B1.351 Beta	ns	0.0689643	y
	P1 Gamma	**	0.00056506	y
	B.1.617.1 (Delta)	**	0.00301914	y
	B1.429 Epsilon	*	0.0243144	y
	WA/1	**	0.00552043	y
	WA/1	**	0.00552043	y
6E	Comparison
	WT vs Knockout	**	0.0051
6G	Comparison
	WT vs Knockout	**	0.0232
6H	Comparison	Sig	P-val
	WT vs Knockout	*	0.0191
7B	Comparing each cell line to NTG		P-Val	Welch
	MUC1 1	*	0.0245513	Y
	MUC1 2	*	0.0202866	Y
	MUC4 1	*	0.0136245	Y
	MUC4 2	*	0.0199611	Y
	MUC21 1	ns	0.0628104	Y
	MUC21 2	*	0.0493277	Y
	CD44 1	*	0.0160996	Y
	CD44 2	**	0.00937399	Y
7C	Comparing StcE treated vs untreated for each cell line (8hpi)	Sig	P-val
	NTG	****	<0.0001
	MUC4	****	<0.0001
7D	Comparing StcE treated vs untreated for each cell line (8hpi)
	NTG	ns	0.354455
	MUC4	ns	0.553982
7E	Comparing StcE treated vs untreated for each cell line	Sig	P-Val
	NTG 1-2	****	<0.0001
	MUC1 1	****	<0.0001
	MUC1 2	****	<0.0001
	MUC4 1	****	<0.0001
	MUC4 2	****	<0.0001
7G	Comparison	Sig	P-Val
	StcE treated vs untreated	**	0.0018
8A	Comparing each cell line to NTG	Sig	Pval	Welch?
	MUC1 1	*	0.0226
	MUC1 2	*	0.0185
	MUC4 1	**	0.0054	y
	MUC4 2	**	0.0054	y
8B	Comparing each cell line to NTG	Sig	Pval	Welch?
	MUC1 1	**	0.0099	Y
	MUC1 2	ns	0.0929
	MUC4 1	**	0.0068	Y
	MUC4 2	**	0.0066	Y
8C	Comparing each cell line to NTG	Sig	Pval	Welch?
	MUC1 1	***	0.0009
	MUC1 2	***	0.0007
	MUC4 1	ns	0.0581
	MUC4 2	ns	0.0895
8D	Comparing StcE treated vs untreated for each virus	Sig	Pval	Welch?
	SARS-CoV-2	**	0.00287143
	HKU5-SARS1-S	ns	0.0664537
	MERS-CoV	ns	0.359936
8E	Comparing StcE treated vs untreated for each virus	Sig	Pval	Welch?
	229E	*	0.0354	Y
	OC43	ns	0.08205
	PR8	***	0.00094	Y
	PIV	****	<0.0001	Y
	RSV	****	<0.0001	Y
8F	Comparing each cell line to NTG	Sig	Pval	Welch?
	MUC1 1	***	0.0002	Y
	MUC1 2	ns	0.6442
	MUC4 1	***	0.0002	Y
	MUC4 2	***	0.0001	Y
8 G	Comparing each cell line to NTG	Sig	Pval	Welch?
	MUC1 1	*	0.0132
	MUC1 2	ns	0.1467
	MUC4 1	**	0.0011	Y
	MUC4 2	***	0.0009	Y
8H	Comparing StcE treated vs untreated for each cell line	Sig	Pval	Welch?
	NTG	****	<0.0001	y
	MUC1 1	**	0.00146483	y
	MUC1 2	****	<0.0001	y
	MUC4 1	**	0.00134161	y
	MUC4 2	****	<0.0001	y
Supp 1c	Comaprison	Sig	Pval	Welch?
	Vero vs Vero/Furin	0.0028	**
Supp 3C	Comparing each cell line to NTG	Sig	Pval	Welch?
	ACE2 1	****	<0.0001
	ACE2 2	****	<0.0001
	ACE2 3	*	0.0159
	TRDMT1 1	**	0.0025
	TRDMT1 2	ns	0.462
	TRAFIP32 1	ns	0.1441
	TRAFIP32 2	*	0.0386
Supp 3D	Comparing each cell line to NTG	Sig	Pval	Welch?
	NFE2 1	**	0.0027
	NFE2 2	ns	0.5336
	COLQ 1	ns	0.7641
	COLQ 2	ns	0.7256
Supp 3E	Comparing each cell line to NTG	Sig	Pval	Welch?
	MEX3B 1	***	0.0002
	MEX3B 2	****	<0.0001
	APOL1 1	*	0.0133
	APOL1 2	****	0.0004
Supp 3F	Comparing each cell line to NTG	Sig	Pval	Welch?
	CDKN2B 1	ns	0.1736
	CDKN2B 2	ns	0.2154
Supp 3I	Comparing each cell line to NTG	Sig	Pval	Welch?
	AP1G1 1	0.00100653	**
	AP1G1 2	0.00125343	**
	AP1B1 1	0.00280282	**
	AP1B1 2	0.00125274	**
	AP1M2 1	0.00243471	**
	AP1M2 1	0.0204581	*
Supp 3K	Comparing each cell line to NTG	Sig	Pval	Welch?
	AP1G1 1	0.0186462	*
	AP1G1 2	0.111294	ns
	AP1B1 1	0.0178384	*
	AP1B1 2	0.0478231	*
	AP1M2 1	0.36733	ns
	AP1M2 1	0.867793	ns
Supp 5A	Comparing each cell line to respective NTG	Sig	Pval	Welch?
	TEAD3 1	ns	0.8255
	TEAD3 2	***	0.0007
	CCNE1 1	****	<0.0001
	CCNE1 2	****	<0.0001
	SPDEF 1	ns	0.2495
	SPDEF 2	*	0.0367
	JDP2 1	**	0.0078
	JDP2 2	***	0.0007
	TAF7L 1	***	0.0001
	TAF7L 2	***	0.0003
	IRF5 1	***	0.0002
	ZNF275	***	0.0005
Supp 5B	Comparing each cell line to NTG	Sig	Pval	Welch?
	TAF7L 1	**	0.0012
	TAF7L 2	**	0.0012
	IRF5 1	**	0.0014
Supp 5C	Comparing each cell line to NTG	Sig	Pval	Welch?
	MRGBP 1	****	<0.0001
	MRGBP 2	ns	0.1768	Y
	DDX28 1	**	0.002
	DDX28 2	***	0.0003
	TMEM206 1	**	0.0012
	TMEM206 2	****	<0.0001
	SLC44A2 1	*	0.0169
	SLC44A2 2	ns	0.2299	Y
	ZNF248 1	**	0.0012
	ZNF248 2	ns	0.2503	Y
Supp 5D	Comparing each cell line to NTG	Sig	Pval	Welch?
	DOCK4 1	****	<0.0001	Y
	DOCK4 2	**	0.0011
	CPNE3 1	ns	0.1808	Y
	CPNE3 2	**	0.0023
Supp 6A	Comparing each cell line to respective NTG	Sig	Pval	Welch?
	MUC1 1	****	<0.0001
	MUC1 2	****	<0.0001
	MUC4 1	****	<0.0001
	MUC4 2	****	<0.0001
	MUC13 1	****	<0.0001
	MUC13 2	****	<0.0001
	MUC21 1	****	<0.0001
	MUC21 2	****	<0.0001
	CD44 1	****	<0.0001
	CD44 2	****	<0.0001
Supp 7E	Comparing expression level in vRNA+ vs vRNA- cells	Sig	Pval	Welch?
	LY6E	****	1.3e-17
Supp 7F	Comparing expression level in vRNA+ vs vRNA- cells	Sig	Pval	Welch?
	LY6E	****	7e-06
	MUC1	***	0.0007
	MUC4	ns	0.12
Supp 7G	Comparing expression level in vRNA+ vs vRNA- cells	Sig	Pval	Welch?
	LY6E	***	0.00088
	MUC1	**	0.0091
	MUC4	ns	0.46
Supp 9A	Comparing each cell line to respective NTG	Sig	Pval
	MUC5AC 1	****	<0.0001
	MUCAC 2	****	<0.0001
	MUC5B 1	****	<0.0001
	MUC5B 2	****	<0.0001
Supp 9C	Comparing each cell line to NTG	Sig	Pval
	MUC5AC 1	****	<0.0001
	MUC5AC 2	**	0.0043194
Supp 9D
	Comparing each cell line to NTG	Sig	Pval
	MUC5AC 1	ns	0.2051
	MUCAC 2	*	0.0178
	MUC5B 1	**	0.0013
	MUC5B 2	*	0.0139
Supp 9F	Virus	Comparing each cell line to respective NTG	Sig	Pval	Welch?
	B1.1.7 Alpha	MUC5AC 1	ns	0.8546
		MUCAC 2	*	0.0326
		MUC5B 1	ns	0.48
		MUC5B 2	ns	0.2769
	B1.351 Beta	MUC5AC 1	ns	0.0607
		MUCAC 2	****	<0.0001
		MUC5B 1	ns	0.4263	Y
		MUC5B 2	ns	0.3062	Y
	P1 Gamma	MUC5AC 1	*	0.0296
		MUCAC 2	***	0.0005
		MUC5B 1	ns	0.2149
		MUC5B 2	ns	0.2642
	B1.429 Epsilon	MUC5AC 1	ns	0.6763
		MUCAC 2	ns	0.2529
		MUC5B 1	ns	0.1397
		MUC5B 2	ns	0.0784
Supp 10B	Comparing each cell line to NTG	Sig	Pval	Welch?
	MUC5AC 1	ns	0.3772	Y
	MUCAC 2	ns	0.4305
Supp 10C	Comparing each cell line to NTG	Sig	Pval	Welch?
	MUC5AC 1	**	0.0087
	MUCAC 2	*	0.0148
Supp 10D	Comparing each cell line to NTG	Sig	Pval	Welch?
	MUC5AC 1	ns	0.8966
	MUCAC 2	*	0.0196
	MUC5B 1	ns	0.3916
	MUC5B 2	ns	0.1246
Supp 10E	Comparing each cell line to NTG	Sig	Pval	Welch?
	MUC5AC 1	ns	0.1237
	MUCAC 2	**	0.0013
	MUC5B 1	ns	0.4395
	MUC5B 2	ns	0.2954
Supp 10F	Comparing each cell line to NTG	Sig	Pval	Welch?
	MUC5AC 1	ns	0.1917
	MUCAC 2	ns	0.0762
	MUC5B 1	*	0.0275
	MUC5B 2	ns	0.8568
